# Supplementary material for: Dataset on SPT-based seismic soil liquefaction
Source: Data Brief. 2018 Aug 22;20:544–8. doi: 10.1016/j.dib.2018.08.043 (PMC6126194; doi:10.1016/j.dib.2018.08.043)
Supplement: Supplementary file 2 — Supplementary material [file mmc2.xls]

## Sheet: CETIN_2018
Case Number	Earthquake	Site	Liquefied?	Data Class	Critical Depth Upper Bound (ft)	Critical Depth Lower Bound (ft)	Critical Depth (ft)	Critical Depth (m)	s critical depth (ft)	Water Depth (ft)	s water table (ft)	g1(pcf)	sg1 (pcf)	g2 (pcf)	sg2 (pcf)	sv (psf)	s sv (psf)	sv' (psf)	s sv' (psf)	rss'	rd	s rd	a max (g)	s a max	Magnitude for KMw	s MSF	CSRs'v,Mw	s CSR	CSRs'v=100kPa,Mw=7.5	s CSRN	D50 (mm)	s D50	FC %	s FC %	Sampler (SS:standard sampler or SWL: sampler without liners)	CS	Rod length	CR	Borehole diameter (mm)	CB	Energy Ratio (SH: Safety Hammer; DH:Donut Hammer or the percentage)	CE	Number of N values	N (mean)	s N	CN	SPT Correction (Energy+Rod length)	(N1) 60	s (N1)60
1	1944 Tohnankai M=8.0	Ienaga	Yes	B	20	8	14	4.2672	2	8	0.35	100	3	110	3	1460	222.064	1085.6	101.486	0.966431	0.874484	0.0678738	0.2	0.06	8.1	0.173333	0.15289	0.0484481	0.186252	0.0709228	0.15	0.05	72.5	36.9188	NA	1	Short Rod	0.896511	99	1	0.7	1.16667	4	1.5	0.547825	1.39619	1.46032	2.19048	0.8
2	1944 Tohnankai M=8.0	Komei	Yes	B	16.4042	6.4	11.4021	3.47536	1.66737	6.43045	0.35	100	3	115	3	1214.78	193.363	904.554	92.5297	0.968288	0.969044	0.0570019	0.2	0.06	8.1	0.173333	0.169181	0.0528886	0.206098	0.0777498	0.4	0.05	9.66667	1.52753	NA	1	Short Rod	0.86663	99	1	0.7	1.16667	3	5.75	1.7459	1.52955	1.54648	8.89225	2.7
3	1944 Tohnankai M=8.0	Meiko	Yes	B	11.4829	1.6	6.54147	1.99384	1.64716	1.64042	0.3	100	3	110	3	703.157	181.874	397.332	81.4543	0.971968	0.922049	0.0355358	0.2	0.06	8.1	0.173333	0.212127	0.0661811	0.258415	0.0973521	0.2	0.05	19.3333	10.7858	NA	1	Short Rod	0.797134	99	1	0.7	1.16667	3	1.95	0.860225	2	1.85998	3.62696	1.6
4	1948 Fukui M=7.3	Shonenji Temple	Yes	B	13	3.9	8.45	2.57556	1.51667	3.93701	0.3	100	3	115	3	912.695	175.397	631.084	83.002	0.973546	0.974356	0.0441795	0.4	0.12	7	0.1	0.366378	0.11415	0.307171	0.0991078	0.4	0.05	0	2	NA	1	Short Rod	0.827029	99	1	0.7	1.16667	3	3.7	1.30174	1.8312	1.76687	6.53741	2.3
5	1948 Fukui M=7.3	Takaya 45	Yes	B	40	12.3	26.15	7.97052	4.61667	12.3	0.3	110	3	125	3	3084.25	579.77	2220.01	294.641	0.994024	0.854496	0.11547	0.35	0.105	7	0.1	0.270076	0.0902281	0.226432	0.0779929	0.5	0.05	3.28571	1.25357	NA	1	Short Rod	1	99	1	0.78	1.3	7	16.2	2.67875	0.976344	1.26925	20.5618	3.4
6	1964 Niigata M=7.5	Arayamotomachi	Yes	A	18.0446	3.28084	10.6627	3.25	2.46063	3.28084	0.3	100	3	115	3	1177	284.044	716.371	132.444	0.987461	0.940559	0.0538428	0.09	0.0135	7.6	0.14	0.0904025	0.0156796	0.0935542	0.0211426	0.15	0.05	5	2	NA	1	Short Rod	0.857347	99	1	0.73	1.21667	5	4.4	2.67733	1.71874	1.79283	7.88846	4.8
7	1964 Niigata M=7.5	Cc17-1	Yes	B	36.0892	16.4042	26.2467	8	3.28084	3	0.3	100	3	120	3	3089.61	399.976	1639.01	202.036	0.980929	0.801694	0.115833	0.16	0.024	7.6	0.14	0.157168	0.0329764	0.162647	0.0414713	0.2	0.05	2	2	NA	1	Short Rod	1	99	1	0.655	1.09167	7	8.75	2.33786	1.13629	1.24045	10.8539	2.9
8	1964 Niigata M=7.5	Cc17-2	Yes	A	22.9659	11.4829	17.2244	5.25	1.91382	3	0.3	100	3	120	3	2006.93	233.84	1119.33	119.23	0.973517	0.900104	0.0809574	0.16	0.024	7.6	0.14	0.167842	0.0297166	0.173694	0.0397366	0.2	0.05	2	2	NA	1	Short Rod	0.928808	99	1	0.655	1.09167	5	7.95	1.36281	1.375	1.39418	11.0837	1.9
11	1964 Niigata M=7.5	Rail Road-1	Yes	A	32.8084	16.4042	24.6063	7.5	2.73403	3	0.3	110	3	125	3	3030.79	347.992	1682.55	183.786	0.980516	0.853751	0.109646	0.16	0.024	7.6	0.14	0.159938	0.0317926	0.165514	0.0407124	0.2	0.05	2	2	NA	1	Short Rod	0.988897	99	1	0.655	1.09167	6	9.35	1.07376	1.12149	1.2107	11.3201	1.3
13	1964 Niigata M=7.5	River Site	Yes	A	19.685	6.56168	13.1234	4	2.18723	1.9685	0.3	100	3	110	3	1423.88	243.001	727.822	110.64	0.972877	0.92964	0.0642419	0.16	0.024	7.6	0.14	0.189146	0.0322273	0.19574	0.043778	0.4	0.05	0	2	NA	1	Short Rod	0.886865	99	1	0.655	1.09167	5	4	1.1509	1.70517	1.65088	6.60352	1.9
15	1964 Niigata M=7.5	Showa Br 2	Yes	A	20	4.5	12.25	3.7338	2.58333	0	0.3	120	3	120	3	1470	312.171	705.6	154.41	0.984986	0.897949	0.0605874	0.16	0.024	7.6	0.14	0.194556	0.032839	0.201338	0.0447861	0.4	0.05	10	2	NA	1	Short Rod	0.876825	99	1	0.655	1.09167	4	4.1	0.180974	1.73181	1.65769	6.79654	0.3
19	1968 Tokachioki M=7.9	Hachinohe-6	Yes	B	20	6.6	13.3	4.05384	2.23333	2	0.3	110	3	125	3	1632.5	281.317	927.38	144.684	0.986452	0.987869	0.0649766	0.225	0.0675	8.3	0.186667	0.254326	0.0785207	0.329785	0.129379	0.25	0.05	5	2	NA	1	Short Rod	0.888842	99	1	0.654	1.09	5	4.65	0.478294	1.51061	1.46353	6.80543	0.7
20	1968 Tokachioki M=7.9	Nanaehama1-2-3	Yes	B	16.4042	3	9.7021	2.9572	2.23403	2.5044	0.564284	110	3	120	3	1139.21	269.116	690.072	133.999	0.966495	0.965613	0.0496885	0.2	0.06	8.3	0.186667	0.207231	0.0647046	0.268717	0.106161	0.120545	0.0344568	21.6669	4.82811	NA	1	Short Rod	0.844683	99	1	0.7	1.16667	4	5.55	0.869195	1.75119	1.72573	9.57782	1.5
21	1968 Tokachi-Oki M=7.9	Aomori Station	Yes	A	24.6063	13.1234	18.8648	5.75	1.91382	0	0.35	100	3	120	3	2263.78	236.633	1086.61	124.801	0.962206	0.866418	0.0874696	0.213	0.01065	8.3	0.186667	0.249908	0.0292574	0.324055	0.0871309	0.25	0.05	3	2	NA	1	Short Rod	0.943616	99	1	0.73	1.21667	3	9	0.873813	1.39554	1.60217	14.4196	1.4
22	1971 San Fernando Mw=6.6	Juvenile Hall	Yes	A	20.6693	14.4357	17.5525	5.35	1.03893	14	0.15	110	3	120	3	1966.3	131.996	1744.62	74.3	0.950973	0.858962	0.082267	0.45	0.0675	6.6	0.286667	0.28317	0.0510928	0.204211	0.0560351	0.0465	0.0108474	65.25	7.97392	NA	1	Short Rod	0.90288	99	1	0.68	1.13333	5	3.3	0.887325	1.10136	1.12698	3.71904	1
23	1971 San Fernando Mw=6.6	Van Norman	Yes	A	24	17	20.5	6.2484	1.16667	16.3058	0.890955	110	3	120	3	2296.94	149.099	2035.22	96.1595	0.805121	0.899995	0.093877	0.45	0.0675	6.6	0.286667	0.297101	0.0554932	0.214258	0.0596954	0.0666	0.0339581	59.3	14.2052	NA	1	Short Rod	0.9318	99	1	0.68	1.13333	10	7.35	2.50732	1.0197	1.07685	7.91484	2.7
24	1975 Haicheng Ms=7.3	Panjin Ch. F. P.	Yes	B	41.0105	11.4829	26.2467	8	4.92126	4.98688	0.25	110	3	120	3	3099.74	594.179	1773.12	291.231	0.992002	0.856821	0.115833	0.13	0.039	7	0.1	0.126571	0.0418894	0.106117	0.0362294	0.064	0.05	67	2	NA	1	Short Rod	1	99	1	0.5	0.833333	7	8.1	1.20827	1.09247	0.910395	7.3742	1.1
25	1975 Haicheng Ms=7.3	Ying Kou G. F. P.	Yes	B	29.5276	16.4042	22.9659	7	2.18723	4.98688	0.2	110	3	120	3	2706.04	268.377	1584.15	138.257	0.975042	0.885198	0.103398	0.2	0.06	7	0.1	0.196572	0.063459	0.164806	0.0549689	0.078	0.05	48	2	NA	1	Short Rod	0.976862	99	1	0.6	1	3	12.4	0.974265	1.1558	1.12906	14.0003	1.1
26	1975 Haicheng Ms=7.3	Ying Kou P. P.	Yes	B	34.4488	14.7638	24.6063	7.5	3.28084	4.98688	0.2	110	3	120	3	2902.89	398.362	1678.64	198.771	0.98591	0.814161	0.109646	0.2	0.06	7	0.1	0.183032	0.0604142	0.153454	0.0522597	0.1	0.05	20	2	NA	1	Short Rod	0.988897	99	1	0.6	1	6	10.3	3.24227	1.1228	1.11033	11.4364	3.6
27	1976 Guatemala M=7.5	Amatitlan B-1	Yes	C	50	10	30	9.144	6.66667	5	0.3	60	1	90	1	2550	600.609	990	186.012	0.993216	0.572251	0.116799	0.135	0.0405	7.5	0.133333	0.129342	0.0474402	0.129388	0.0504979	0.8	0.05	3	2	NA	1	Short Rod	1	99	1	0.45	0.75	8	4.3	1.36794	1.46205	1.09654	4.71512	1.5
30	1976 Tangshan Ms=7.8	Coastal Region	Yes	B	19.685	9.84252	14.7638	4.5	1.64042	3.60892	0.4	110	3	120	3	1735.56	200.008	1039.5	102.978	0.959066	0.945732	0.0639093	0.13	0.039	7.6	0.14	0.133426	0.0412895	0.138078	0.04718	0.14	0.05	12	2	NA	1	Short Rod	0.904591	99	1	0.6	1	4	9.45	2.24687	1.42682	1.29068	12.197	2.9
31	1976 Tangshan Ms=7.8	Le Ting L8-14	Yes	B	19.685	11.4829	15.584	4.75	1.36702	3.27615	0.564911	110	3	120	3	1837.32	168.528	1069.31	92.3915	0.912583	0.979107	0.0669166	0.2	0.06	7.6	0.14	0.218703	0.0677926	0.226328	0.0774409	0.185	0.04	12	2	NA	1	Short Rod	0.912956	99	1	0.6	1	6	9.85	2.02439	1.40679	1.28434	12.6507	2.6
33	1976 Tangshan Ms=7.8	Luan Nan-L2	Yes	B	18.0446	4.92126	11.4829	3.5	2.18723	3.60892	0.3	110	3	125	3	1381.23	274.672	889.895	140.088	0.988759	0.976776	0.0516109	0.22	0.066	7.6	0.14	0.2168	0.0668971	0.224358	0.0764806	0.17	0.05	3	2	NA	1	Short Rod	0.867622	99	1	0.6	1	4	5.9	0.597927	1.54209	1.33796	7.89394	0.8
34	1976 Tangshan Ms=7.8	Qing Jia Ying	Yes	B	21.3255	14.7638	18.0446	5.5	1.09361	2.95276	0.4	110	3	125	3	2211.29	144.401	1269.55	84.7032	0.92985	0.972617	0.0758021	0.35	0.105	7.6	0.14	0.385405	0.11984	0.398841	0.136819	0.137	0.05	20	2	NA	1	Short Rod	0.936333	99	1	0.6	1	3	18.3	2.06802	1.29109	1.20889	22.1226	2.5
36	1976 Tangshan Ms=7.8	Yao Yuan Village	Yes	B	16.4042	11.4829	13.9436	4.25	0.82021	3.28084	0.35	110	3	125	3	1693.73	107.978	1028.38	63.4954	0.918484	0.971276	0.0608769	0.2	0.06	7.6	0.14	0.207959	0.0639535	0.215209	0.0731599	0.15	0.05	20	2	NA	1	Short Rod	0.895902	99	1	0.6	1	2	8.65	3.81269	1.43451	1.28518	11.1168	4.9
37	1977 Argentina M=7.4	San Juan B-1	Yes	B	28	26	27	8.2296	0.333333	15	0.4	110	3	125	3	3150	71.366	2401.2	64.1553	0.890396	0.85587	0.106789	0.2	0.03	7.5	0.133333	0.14596	0.028534	0.146013	0.0345553	0.14	0.05	20	2	NA	1	Short Rod	0.984867	99	1	0.45	0.75	1	9	2.8842	0.938785	0.693434	6.24091	2
38	1977 Argentina M=7.4	San Juan B-3	Yes	B	43	33.5	38.25	11.6586	1.58333	22	0.3	110	3	120	3	4370	206.982	3356	123.682	0.938029	0.706456	0.143606	0.2	0.03	7.5	0.133333	0.119588	0.0302886	0.119631	0.0342443	0.14	0.05	20	2	NA	1	No Short Rod	1	99	1	0.45	0.75	3	14.1	2.51861	0.794089	0.595567	8.3975	1.5
41	1977 Argentina M=7.4	San Juan B-6	Yes	B	18	12	15	4.572	1	6	0.3	110	3	120	3	1740	124.346	1178.4	67.955	0.937028	0.959593	0.0647779	0.2	0.03	7.5	0.133333	0.184199	0.0306935	0.184265	0.0393298	0.1	0.05	50	2	NA	1	Short Rod	0.874429	99	1	0.45	0.75	2	6	0.227567	1.34009	0.878861	5.27316	0.2
47	1978 Miyagiken-Oki M=6.7	Nakamura 4	Yes	B	16.4042	9.84252	13.1234	4	1.09361	1.64042	0.3	110	3	120	3	1558.4	135.802	841.864	73.6618	0.942723	0.981891	0.0578177	0.12	0.036	6.5	0.333333	0.141773	0.0435457	0.0983225	0.0377975	0.7	0.05	5	2	NA	1	Short Rod	0.886865	99	1	0.6	1	2	5.6	0.426711	1.58548	1.4061	7.87418	0.6
57	1978 Miyagiken-Oki M=7.4	Arahama	Yes	B	26.2467	6.56168	16.4042	5	3.28084	3	0.3	110	3	120	3	1938.5	395.863	1102.08	194.055	0.990002	0.944794	0.0699003	0.2	0.06	7.7	0.146667	0.21604	0.0672796	0.23118	0.0806203	0.45	0.05	0	2	NA	1	Short Rod	0.921021	99	1	0.655	1.09167	7	8.9	2.36854	1.38571	1.39326	12.4	3.3
58	1978 Miyagiken-Oki M=7.4	Hiyori-18	Yes	B	13.1234	8.2021	10.6627	3.25	0.82021	8	0.3	110	3	120	3	1199.53	101.668	1033.37	55.8474	0.923348	0.97949	0.0484585	0.24	0.072	7.7	0.146667	0.177369	0.0544072	0.189799	0.065398	0.15	0.05	20	2	NA	1	Short Rod	0.857347	99	1	0.655	1.09167	1	9.1	1.49325	1.43104	1.33936	12.1882	2
59	1978 Miyagiken-Oki M=7.4	Ishinomaki-2	Yes	B	19.685	4.59318	12.1391	3.7	2.51531	4.59318	1.97192	110	3	120	3	1410.76	303.639	939.895	179.916	0.776053	0.925989	0.0541086	0.2	0.06	7.7	0.146667	0.180685	0.0605861	0.193348	0.0715821	0.15	0.05	10	2	NA	1	Short Rod	0.875518	99	1	0.655	1.09167	5	4	0.348638	1.50052	1.43415	5.73662	0.5
61	1978 Miyagiken-Oki M=7.4	Kitawabuchi-2	Yes	B	13.1234	9.84252	11.4829	3.5	0.546807	9.84252	0.3	100	3	120	3	1181.1	72.3717	1078.74	45.2758	0.880905	0.888535	0.0516109	0.28	0.084	7.7	0.146667	0.177058	0.0543887	0.189467	0.0653566	0.53	0.05	5	2	NA	1	Short Rod	0.867622	99	1	0.6	1	1	11.1	1.6458	1.40063	1.21521	13.4889	2
56	1978 Miyagiken-Oki M=7.4	Nakajima-18	Yes	B	20	8	14	4.2672	2	8	0.3	110	3	125	3	1630	251.834	1255.6	129.527	0.985185	0.970979	0.0610864	0.24	0.072	7.7	0.146667	0.19664	0.0612639	0.21042	0.0734054	0.35	0.05	3	2	NA	1	Short Rod	0.896511	99	1	0.655	1.09167	3	9.6	3.93523	1.29824	1.27058	12.1975	5
65	1978 Miyagiken-Oki M=7.4	Nakamura 4	Yes	B	16.4042	9.84252	13.1234	4	1.09361	1.64042	0.3	110	3	120	3	1558.4	135.802	841.864	73.6618	0.942723	0.983862	0.0578177	0.32	0.096	7.7	0.146667	0.378821	0.116346	0.405369	0.139813	0.7	0.05	5	2	NA	1	Short Rod	0.886865	99	1	0.6	1	2	5.6	0.426711	1.58548	1.4061	7.87418	0.6
66	1978 Miyagiken-Oki M=7.4	Nakamura 5	Yes	B	13.1234	9	11.0617	3.3716	0.687227	4.26509	0.3	110	3	120	3	1284.75	85.961	860.644	48.9233	0.902795	0.972436	0.0499962	0.32	0.096	7.7	0.146667	0.301939	0.0923184	0.323099	0.111043	0.28	0.05	4	2	NA	1	Short Rod	0.862403	99	1	0.6	1	1	7.1	1.47894	1.56808	1.35232	9.60147	2
67	1978 Miyagiken-Oki M=7.4	Oiiri-1	Yes	B	25	14	19.5	5.9436	1.83333	14	0.3	110	3	120	3	2200	224.6	1856.8	115.908	0.968811	0.850462	0.0809712	0.24	0.072	7.7	0.146667	0.157194	0.049966	0.168211	0.05963	0.34	0.05	5	2	NA	1	Short Rod	0.949097	99	1	0.6	1	1	9.15	1.97388	1.06757	1.01323	9.27107	2
68	1978 Miyagiken-Oki M=7.4	Shiomi-6	Yes	B	19.685	9.84252	14.7638	4.5	1.64042	8	0.3	110	3	120	3	1691.65	199.366	1269.59	100.811	0.972252	0.948636	0.0639093	0.24	0.072	7.7	0.146667	0.197184	0.0612656	0.211002	0.0734482	0.25	0.05	10	2	NA	1	Short Rod	0.904591	99	1	0.655	1.09167	2	7.3	1.72557	1.29106	1.27494	9.30707	2.2
69	1978 Miyagiken-Oki M=7.4	Yuriage Br-1	Yes	B	13.1	9.8	11.45	3.48996	0.55	5.57743	0.3	100	3	115	3	1233.09	67.9056	866.64	40.3671	0.85956	0.97126	0.051485	0.24	0.072	7.7	0.146667	0.215584	0.0659568	0.230692	0.0793238	0.4	0.05	10	2	NA	1	Short Rod	0.867219	99	1	0.6	1	2	2.95	1.32826	1.56265	1.35516	3.99771	1.8
70	1978 Miyagiken-Oki M=7.4	Yuriage Br-2	Yes	B	10	6	8	2.4384	0.666667	4.26509	0.3	100	3	125	3	893.373	85.3813	660.314	46.4416	0.928793	0.996037	0.0379534	0.24	0.072	7.7	0.146667	0.210224	0.0641256	0.224956	0.0771695	1.6	0.05	7	2	NA	1	Short Rod	0.820329	99	1	0.67	1.11667	2	11.4	1.34155	1.79021	1.6399	18.6948	2.2
71	1978 Miyagiken-Oki M=7.4	Yuriage Br-3	Yes	B	13.1234	6.56168	9.84252	3	1.09361	0.853018	0.3	110	3	120	3	1172.57	134.034	611.627	70.349	0.949542	0.985248	0.0452695	0.24	0.072	7.7	0.146667	0.294661	0.0900712	0.315311	0.108345	1.2	0.05	12	2	NA	1	Short Rod	0.846579	99	1	0.6	1	3	7.1	0.952548	1.8601	1.57472	11.1805	1.5
73	1978 Miyagiken-Oki M=7.4	Yuriagekami-1	Yes	B	18.0446	5.90551	11.9751	3.65	2.02318	5.97113	0.3	100	3	110	3	1257.55	224.016	882.9	100.831	0.975337	0.977699	0.0534861	0.24	0.072	7.7	0.146667	0.217241	0.0680363	0.232465	0.0814344	0.04	0.05	60	2	NA	1	Short Rod	0.87357	99	1	0.6	1	4	2	0.887276	1.54819	1.35245	2.70491	1.2
74	1978 Miyagiken-Oki M=7.4	Yuriagekami-2	Yes	B	18.0446	6.56168	12.3031	3.75	1.91382	2.78871	0.3	100	3	120	3	1420.6	231.655	826.903	114.885	0.981645	0.968587	0.0547298	0.24	0.072	7.7	0.146667	0.259586	0.0798442	0.277778	0.0959195	0.4	0.05	0	2	NA	1	Short Rod	0.877449	99	1	0.6	1	4	8.75	3.34829	1.59975	1.4037	12.2824	4.7
77	1979 Imperial Valley ML=6.6	Heber Road A2	Yes	A	15.0919	6.03675	10.5643	3.22	1.50919	5.90551	0.3	100	3	110	3	1103.02	167.564	812.31	76.9216	0.961092	0.78	0.02	0.47	0.0705	6.53	0.319333	0.323569	0.0537075	0.227062	0.0633203	0.115714	0.0125129	20.8571	5.01427	NA	1	Short Rod	0.814381	99	1	0.68	1.13333	9	2.35	1.47679	1.61406	1.48972	3.50085	2.2
80	1979 Imperial Valley ML=6.6	McKim Ranch A	Yes	B	13	5	9	2.7432	1.33333	5	0.3	110	3	120	3	1030	161.177	780.4	80.7116	0.969328	0.94017	0.0419521	0.51	0.153	6.53	0.319333	0.411348	0.127318	0.288661	0.110303	0.10625	0.00478714	19.75	3.5	NA	1	Short Rod	0.788698	99	1	0.68	1.13333	11	5.4	2.58163	1.64673	1.47194	7.94848	3.8
81	1979 Imperial Valley ML=6.6	Radio Tower B1	Yes	B	18.0446	9.84252	13.9436	4.25	1.36702	6.56168	0.35	100	3	115	3	1505.09	160.061	1044.46	79.5204	0.950243	0.97	0.03	0.18	0.027	6.53	0.319333	0.163542	0.0259486	0.114764	0.0315113	0.0735	0.0374767	43.5	28.9914	NA	1	Short Rod	0.861514	99	1	0.68	1.13333	2	4.45	3.38176	1.42343	1.38981	6.18465	4.7
83	1979 Imperial Valley ML=6.6	River Park A	Yes	B	5.90551	1	3.45276	1.0524	0.817585	1	0.3	100	3	110	3	369.803	90.3346	216.751	42.7177	0.911135	0.99	0.015	0.16	0.024	6.53	0.319333	0.175662	0.0321578	0.123269	0.0356693	0.01	0.05	91	2	SS	1	Short Rod	0.662699	99	1	0.68	1.13333	2	2.65	2.26347	2	1.50212	3.98061	3.4
86	1981 WestMorland ML=5.6	Kornbloom B	Yes	A	17.5	9	13.25	4.0386	1.41667	9	0.35	100	3	120	3	1410	172.744	1144.8	88.1496	0.962722	0.9	0.012	0.19	0.0285	5.9	0.613333	0.136899	0.0218406	0.0740935	0.0272887	0.0447	0.00776101	83	9.64941	NA	1	Short Rod	0.852612	99	1	0.68	1.13333	14	5.4	3.12075	1.35961	1.31379	7.09445	4.1
87	1981 Westmorland ML=5.6	Radio Tower B1	Yes	B	18.0446	9.84252	13.9436	4.25	1.36702	6.56168	0.35	100	3	115	3	1505.09	160.061	1044.46	79.5204	0.950243	0.89	0.012	0.17	0.0255	5.9	0.613333	0.141718	0.0221371	0.0767016	0.0281395	0.0735	0.0374767	43.5	28.9914	NA	1	Short Rod	0.861514	99	1	0.68	1.13333	2	4.45	3.38176	1.42343	1.38981	6.18465	4.7
91	1981 WestMorland ML=5.6	Wildlife B	Yes	A	22	9	15.5	4.7244	2.16667	3	0.35	100	3	120	3	1800	262.938	1020	131.463	0.978731	0.89	0.013	0.23	0.0115	5.9	0.613333	0.234803	0.0144928	0.127082	0.0429085	0.1088	0.0381733	26.2	7.59605	NA	1	Short Rod	0.880293	99	1	0.68	1.13333	7	7.85	3.4794	1.44039	1.43703	11.2807	5
95	1983 Nihonkai-Chubu M=7.1	Takeda Elementary Sch.	Yes	B	21.3255	8.2021	14.7638	4.5	2.18723	1.14829	0.35	100	3	115	3	1680.61	254.903	831.004	123.254	0.971782	0.851128	0.0639093	0.12	0.036	7.1	0.106667	0.134262	0.0417982	0.116728	0.0379175	0.24	0.05	0	2	NA	1	Short Rod	0.904591	99	1	0.73	1.21667	3	7.85	0.854061	1.5958	1.75632	13.7871	1.5
97	1983 Nihonkai-Chubu M=7.7	Aomori Station	Yes	A	24.6063	13.1234	18.8648	5.75	1.91382	0	0.35	100	3	120	3	2263.78	236.633	1086.61	124.801	0.962206	0.86022	0.0787226	0.116	0.0058	7.7	0.146667	0.135126	0.0147337	0.144596	0.0276328	0.25	0.05	3	2	NA	1	Short Rod	0.943616	99	1	0.73	1.21667	3	9	0.873813	1.39554	1.60217	14.4196	1.4
98	1983 Nihonkai-Chubu M=7.7	Arayamotomachi	Yes	B	18.0446	3.28084	10.6627	3.25	2.46063	3.28084	0.3	100	3	115	3	1177	284.044	716.371	132.444	0.987461	0.938669	0.0484585	0.2	0.06	7.7	0.146667	0.200491	0.062433	0.214541	0.0748137	0.15	0.05	5	2	NA	1	Short Rod	0.857347	99	1	0.73	1.21667	5	4.4	2.67733	1.71874	1.79283	7.88846	4.8
99	1983 Nihonkai-Chubu M=7.7	Gaiko 1&2	Yes	B	59.0551	9.84252	34.4488	10.5	8.2021	4.82283	0.3	110	3	120	3	4085.63	988.367	2236.97	481.203	0.994654	0.62225	0.131375	0.214	0.0321	7.7	0.146667	0.158085	0.0413295	0.169164	0.0515829	-	-	5.5	6.88085	NA	1	No Short Rod	1	99	1	0.73	1.21667	19	5.8	1.77459	0.972636	1.18337	6.86357	2.1
100	1983 Nihonkai-Chubu M=7.7	Gaiko Wharf B-2	Yes	B	41.0105	8.2021	24.6063	7.5	5.46807	1.27953	0.3	110	3	120	3	2939.96	659.907	1484.37	323.047	0.992265	0.818204	0.0986817	0.226859	0.0680577	7.7	0.146667	0.238963	0.0775612	0.255709	0.0921904	0.25	0.05	1	2	NA	1	Short Rod	0.988897	99	1	0.73	1.21667	7	7.8	1.87945	1.19401	1.43659	11.2054	2.7
102	1983 Nihonkai-Chubu M=7.7	Nakajima No. 1 (5)	Yes	B	42.6509	6.56168	24.6063	7.5	6.01487	5.77428	0.3	110	3	120	3	2895.01	724.206	1719.9	351.811	0.995008	0.789774	0.0986817	0.208	0.0312	7.7	0.146667	0.179733	0.036261	0.192329	0.0491605	-	-	14.6	17.4442	NA	1	Short Rod	0.988897	99	1	0.73	1.21667	7	6.5	2.24786	1.10925	1.3346	8.67492	3
103	1983 Nihonkai-Chubu M=7.7	Nakajima No. 2 (1)	Yes	A	29.5276	6.56168	18.0446	5.5	3.82765	4.75722	0.3	120	3	125	3	2231.79	480.328	1402.66	243.931	0.993539	0.903659	0.0758021	0.207	0.03105	7.7	0.146667	0.193459	0.0344591	0.207017	0.0491459	-	-	2	1	NA	1	Short Rod	0.936333	99	1	0.73	1.21667	3	4.7	1.4293	1.2283	1.39929	6.57665	2
104	1983 Nihonkai-Chubu M=7.7	Nakajima No. 2 (2)	Yes	A	18.7008	6.56168	12.6312	3.85	2.02318	4.92126	0.3	120	3	120	3	1515.75	244.328	1034.65	121.177	0.981042	0.961013	0.0559686	0.203	0.03045	7.7	0.146667	0.185769	0.031389	0.198788	0.0458429	-	-	8	5.65685	NA	1	Short Rod	0.881263	99	1	0.73	1.21667	4	5.9	4.04324	1.43016	1.53342	9.04719	6.2
105	1983 Nihonkai-Chubu M=7.7	Nakajima No. 3 (3)	Yes	A	12.4672	3.28084	7.87402	2.4	1.53106	5.18373	0.3	100	3	110	3	814.304	169.352	646.43	76.5856	0.96637	0.951969	0.0374445	0.207	0.03105	7.7	0.146667	0.161351	0.0296263	0.172658	0.0417054	-	-	3	2	NA	1	Short Rod	0.818417	99	1	0.73	1.21667	3	3	0.11101	1.80934	1.80163	5.40489	0.2
106	1983 Nihonkai-Chubu M=7.7	Nakajima No. 3 (4)	Yes	A	36.7454	5.90551	21.3255	6.5	5.13998	5.41339	0.3	110	3	120	3	2504.92	618.863	1512.01	300.737	0.99458	0.857399	0.0873741	0.202	0.0303	7.7	0.146667	0.186504	0.035257	0.199574	0.0490354	-	-	2	1	NA	1	Short Rod	0.964146	99	1	0.73	1.21667	7	7.8	3.02643	1.18305	1.38777	10.8246	4.2
107	1983 Nihonkai-Chubu M=7.7	Noshiro Section N-7	Yes	B	16.4042	6.56168	11.4829	3.5	1.64042	5.74147	0.3	110	3	120	3	1320.54	198.374	962.27	98.8357	0.976526	0.950533	0.0516109	0.25	0.075	7.7	0.146667	0.21197	0.0656525	0.226825	0.0787581	0.25	0.05	1	2	NA	1	Short Rod	0.867622	99	1	0.73	1.21667	4	9.8	2.10804	1.48297	1.56543	15.3412	3.3
108	1983 Nihonkai-Chubu M=7.7	Ohama No. 2 (2)	Yes	A	37.0735	7.21785	22.1457	6.75	4.97594	2.3622	0.3	100	3	110	3	2412.4	550.616	1177.91	244.786	0.988026	0.728498	0.090224	0.204	0.0306	7.7	0.146667	0.197837	0.0392656	0.211702	0.0535667	-	-	1.1	0.547723	NA	1	Short Rod	0.970594	99	1	0.73	1.21667	6	4.6	2.9062	1.34037	1.58283	7.281	4.6
110	1983 Nihonkai-Chubu M=7.7	Takeda Elementary Sch.	Yes	B	21.3255	8.2021	14.7638	4.5	2.18723	1.14829	0.35	100	3	115	3	1680.61	254.903	831.004	123.254	0.971782	0.853547	0.0639093	0.278	0.0834	7.7	0.146667	0.311924	0.0970918	0.333784	0.116356	0.24	0.05	0	2	NA	1	Short Rod	0.904591	99	1	0.73	1.21667	3	7.85	0.854061	1.5958	1.75632	13.7871	1.5
122	1987 Superstition Hills Mw=6.6	Wildlife B	Yes	A	22	9	15.5	4.7244	2.16667	3	0.35	100	3	120	3	1800	262.938	1020	131.463	0.978731	0.82	0.035	0.204531	0.0306796	6.54	0.314667	0.192379	0.0306712	0.135531	0.0370078	0.1088	0.0381733	26.2	7.59605	NA	1	Short Rod	0.880293	99	1	0.68	1.13333	7	7.85	3.4794	1.44039	1.43703	11.2807	5
124	1989 Loma Prieta Mw=7	Farris Farm	Yes	B	22.9659	16.4042	19.685	6	1.09361	14.7638	0.3	100	3	120	3	2066.93	139.42	1759.84	79.4323	0.936394	0.95	0.02	0.37	0.0555	6.93	0.132667	0.268343	0.0414228	0.219264	0.0413588	0.2	0.05	8	2	NA	1	Short Rod	0.924168	0	1	0.68	1.13333	1	9	1.74132	1.09659	1.14856	10.337	2
142	1989 Loma Prieta Mw=7	Marine Laboratory UC-B1	Yes	A	18.0446	7.87402	12.9593	3.95	1.6951	7.87402	0.3	110	3	125	3	1501.8	213.793	1184.48	110.693	0.980792	0.99	0.011	0.24	0.036	6.93	0.132667	0.195815	0.0312851	0.160001	0.0308918	0.8	0.05	3	2	NA	1	Short Rod	0.848774	0	1	0.6	1	4	10.3	0.969581	1.33665	1.13451	11.6855	1.1
143	1989 Loma Prieta Mw=7	Marine Laboratory UC-B2	Yes	B	13	10	11.5	3.5052	0.5	8.2021	0.3	110	3	125	3	1314.47	68.043	1108.68	43.4195	0.878561	0.99	0.008	0.26	0.039	6.93	0.132667	0.198365	0.0302249	0.162085	0.0303093	0.5	0.05	3	2	NA	1	Short Rod	0.82845	0	1	0.6	1	1	13	1.74737	1.38158	1.14457	14.8795	2
144	1989 Loma Prieta Mw=7	Marine Laboratory_F1-F7	Yes	B	18.5	11.5	15	4.572	1.16667	5	0.15	120	3	125	3	1850	149.643	1226	80.827	0.973053	0.990445	0.007	0.25	0.075	6.93	0.132667	0.242865	0.0730863	0.198446	0.0634754	0.425	0.075	3	1.41421	NA	1	Short Rod	0.874429	50	1	0.75	1.25	11	13.8	4.66557	1.31382	1.43605	19.8175	6.7
146	1989 Loma Prieta Mw=7	Miller Farm	Yes	A	26.2467	13.1234	19.685	6	2.18723	13.1234	0.35	110	3	125	3	2263.78	276.974	1854.33	144.775	0.979698	0.9	0.0165	0.42	0.063	6.93	0.132667	0.299952	0.0476011	0.245092	0.0471032	0.16	0.05	22	2	NA	1	Short Rod	0.924168	0	1	0.68	1.13333	3	7.95	3.39616	1.06828	1.11891	8.89534	3.8
129	1989 Loma Prieta Mw=7	Miller Farm CMF3	Yes	A	24.6063	18.8648	21.7356	6.625	0.956912	18.7008	0.3	110	3	125	3	2436.43	132.507	2247.06	83.7908	0.930531	0.83	0.0185	0.46	0.069	6.93	0.132667	0.269084	0.041312	0.21987	0.0413226	0.12	0.034	27.3333	11.9304	SS	1	Short Rod	0.942898	101.6	1	0.68	1.13333	3	10.3	3.66428	0.970449	1.03704	10.6815	3.8
130	1989 Loma Prieta Mw=7	Miller Farm CMF5	Yes	B	27.8871	18.0446	22.9659	7	1.64042	15.4199	0.35	120	3	125	3	2793.64	211.429	2322.77	116.625	0.960109	0.9	0.0159	0.41	0.0615	6.93	0.132667	0.288472	0.0444697	0.235711	0.0444209	0.185	0.05	13	2	SS	1	Short Rod	0.95343	101.6	1	0.68	1.13333	1	20	1.93913	0.954503	1.03139	20.6278	2
131	1989 Loma Prieta Mw=7	Miller Farm CMF8	Yes	B	26.2467	16.4042	21.3255	6.5	1.64042	16.0761	0.3	100	3	120	3	2237.53	203.372	1909.97	107.999	0.96056	0.73	0.013	0.46	0.069	6.93	0.132667	0.255703	0.0399439	0.208936	0.0397271	0.203	0.0848528	15.5	2.12132	SS	1	Short Rod	0.939275	101.6	1	0.68	1.13333	2	8.95	0.892448	1.05261	1.12051	10.0286	1
132	1989 Loma Prieta Mw=7	POO7-2	Yes	A	22.3097	18.0446	20.1772	6.15	0.710849	9.84252	0.3	120	3	125	3	2472.93	98.6447	1828.05	64.1079	0.86	0.86	0.018	0.22	0.033	6.93	0.132667	0.166364	0.0254232	0.135936	0.0254691	0.3	0.05	3	2	SWL	1.1	Short Rod	0.928808	0	1	0.55	0.916667	3	12.7	3.07642	1.07594	1.00766	12.7973	3.1
133	1989 Loma Prieta Mw=7	POO7-3	Yes	A	22.9659	16.4042	19.685	6	1.09361	9.84252	0.3	120	3	125	3	2411.42	142.945	1797.24	82.0188	0.94476	0.83	0.018	0.22	0.033	6.93	0.132667	0.15925	0.0243893	0.130124	0.0244156	0.32	0.05	5	2	SWL	1.1	Short Rod	0.924168	0	1	0.55	0.916667	3	16.2	6.42808	1.08512	1.01119	16.3813	6.5
134	1989 Loma Prieta Mw=7	POR-2&3&4	Yes	A	19	13.1234	16.0617	4.8956	0.97944	11.4829	0.4	100	3	110	3	1651.96	114.013	1366.24	63.1528	0.876981	0.78	0.0165	0.15	0.0225	6.93	0.132667	0.0919538	0.01432	0.0751358	0.0142566	0.09	0.05	50	2	SWL	1.1	Short Rod	0.886703	0	1	0.55	0.916667	6	3.15	0.988539	1.24456	1.11275	3.50517	1.1
135	1989 Loma Prieta Mw=7	Sandholdt UC-B10	Yes	A	13	8	10.5	3.2004	0.833333	5.61024	0.3	110	3	120	3	1203.9	102.506	898.776	55.223	0.92768	0.99	0.008	0.26	0.039	6.93	0.132667	0.224109	0.0346347	0.18312	0.034568	0.8	0.05	2	2	NA	1	Short Rod	0.813381	0	1	0.75	1.25	3	9.15	3.78175	1.53446	1.56012	14.2751	5.9
136	1989 Loma Prieta Mw=7	SFOBB-1&2	Yes	A	22.9659	18.0446	20.5052	6.25	0.82021	9.84252	0.3	120	3	125	3	2513.94	111.396	1848.59	69.4836	0.921622	0.79	0.0125	0.27	0.0405	6.93	0.132667	0.188547	0.0286297	0.154062	0.0287431	0.28	0.05	8	2	SWL	1.2	Short Rod	0.931848	0	1	0.55	0.916667	4	7.5	2.00597	1.06994	1.09673	8.22544	2.2
137	1989 Loma Prieta Mw=7	State Beach UC-B1	Yes	A	12	5.90551	8.95276	2.7288	1.01575	5.90551	0.3	110	3	125	3	1030.51	128.603	840.364	68.1382	0.959384	0.95	0.0095	0.29	0.0435	6.93	0.132667	0.219594	0.0349512	0.179431	0.0345534	0.26	0.05	1.66667	0.57735	NA	1	Short Rod	0.787875	0	1	0.75	1.25	3	5.05	0.895806	1.58689	1.56284	7.89234	1.4
138	1989 Loma Prieta Mw=7	State Beach UC-B2	Yes	A	22	9	15.5	4.7244	2.16667	9	0.3	120	3	125	3	1892.5	272.878	1486.9	140.72	0.984845	0.99	0.0125	0.24	0.036	6.93	0.132667	0.196568	0.0314068	0.160617	0.0310116	0.4	0.05	1	2	NA	1	Short Rod	0.880293	0	1	0.75	1.25	6	13.25	1.82825	1.193	1.31273	17.3937	2.4
139	1989 Loma Prieta Mw=7	Treasure Island	Yes	A	29.5276	4.92126	17.2244	5.25	4.10105	4.92126	0.15	100	3	115	3	1906.99	473.298	1139.27	219.463	0.9945	0.88	0.012	0.18	0.027	6.93	0.132667	0.172341	0.0279483	0.140821	0.0274689	0.17	0.05	20	2	SWL	1.1	Short Rod	0.899418	100	1	0.68	1.13333	13	5.05	3.01009	1.36291	1.52819	7.71738	4.6
140	1989 Loma Prieta Mw=7	WoodMarine UC-B4	Yes	A	8.2021	3.28084	5.74147	1.75	0.82021	3.28084	0.3	110	3	120	3	656.168	99.2365	502.625	51.2883	0.934091	0.99	0.005	0.25	0.0375	6.93	0.132667	0.21002	0.0344969	0.171608	0.0337728	0.1	0.05	35	2	NA	1	Short Rod	0.723406	0	1	0.6	1	3	5.75	0.207352	2	1.44681	8.31917	0.3
148	1990 Luzon Mw=7.6	Perez Blv. B-11	Yes	B	34.4488	13.1234	23.7861	7.25	3.55424	7.54593	0.3	100	3	125	3	2784.61	447.58	1771.23	229.164	0.991061	0.887394	0.0958772	0.25	0.075	7.7	0.146667	0.226705	0.0727676	0.242592	0.086677	0.2	0.05	19	2	NA	1	Short Rod	0.98296	99	1	0.39	0.65	5	19.9	4.00927	1.09306	0.698381	13.8978	2.8
149	1993 Kushiro-Oki Mw=8	Kushiro Port Seismo St.	Yes	A	18.3727	5.24934	11.811	3.6	2.18723	6.56168	0.3	110	3	125	3	1377.95	274.6	1050.39	139.946	0.988988	0.992569	0.0528623	0.39975	0.0599625	7.6	0.14	0.338333	0.0588774	0.350128	0.0792823	0.35	0.05	5	2	NA	1	Short Rod	0.871605	99	1	0.73	1.21667	3	16.9	1.99308	1.4194	1.5052	25.438	3
150	1993 Kushiro-Oki Mw=8	Kushiro Port Site A	Yes	A	21.3255	13.1234	17.2244	5.25	1.36702	6.56168	0.3	105	3	125	3	2021.82	175.059	1356.46	94.3168	0.966461	0.961549	0.0728617	0.39975	0.0599625	7.6	0.14	0.372398	0.0633477	0.385381	0.0861108	0.34	0.05	2	2	NA	1	Short Rod	0.928808	99	1	0.73	1.21667	3	11.7	2.90476	1.24904	1.41148	16.5143	4.1
152	1994 Northridge Mw=6.7	Balboa Blv. Unit C	Yes	B	31.9882	27.0669	29.5276	9	0.82021	23.622	0.4	110	3	125	3	3336.61	126.03	2968.11	91.2781	0.911558	0.71	0.005	0.693	0.10395	6.7	0.24	0.359526	0.0542925	0.269453	0.063283	0.0992	0.0398361	48	15.0416	NA	1	Short Rod	1	99	1	0.68	1.13333	1	19.9	4.17986	0.844385	0.956969	19.0437	4
153	1994 Northridge Mw=6.7	Potrero Canyon C1	Yes	B	22.9659	19.685	21.3255	6.5	0.546807	10.8268	0.35	110	3	125	3	2503.28	82.1363	1848.16	59.1092	0.885586	0.793575	0.0873741	0.398873	0.119662	6.7	0.24	0.27868	0.0891615	0.208861	0.0766599	0.102	0.0113137	44.5	2.12132	NA	1	Short Rod	0.939275	99	1	0.68	1.13333	2	9.5	0.614522	1.07007	1.1391	10.8214	0.7
154	1994 Northridge Mw=6.7	Wynne Ave. Unit C1	Yes	A	22.1457	18.8648	20.5052	6.25	0.546807	13.6702	1.54942	110	3	125	3	2358.1	85.5238	1931.59	93.1013	0.3435	0.86	0.04	0.54	0.081	6.7	0.24	0.368513	0.0606659	0.276187	0.0673437	0.1056	0.0368822	42.4	8.87694	NA	1	Short Rod	0.931848	99	1	0.68	1.13333	3	10.3	1.53788	1.0467	1.10541	11.3858	1.7
158	1995 Hyogoken-Nambu ML=7.2	Ashiyama C-D-E (Marine Sand)	Yes	B	32.8084	24.6063	28.7073	8.75	1.36702	11.4829	0.15	110	3	125	3	3416.17	181.827	2341.37	105.974	0.958212	0.740759	0.112505	0.4	0.08	6.9	0.146667	0.281009	0.0707181	0.227077	0.063166	0.185	0.05	2	2	NA	1	Short Rod	1	99	1	0.73	1.21667	8	10.9	2.59361	0.950704	1.15669	12.6079	3
157	1995 Hyogoken-Nambu ML=7.2	Ashiyama C-D-E (Mountain Sand 2)	Yes	B	49.2126	36.0892	42.6509	13	2.18723	11.4829	0.15	110	3	125	3	5159.12	291.005	3214.24	169.492	0.959962	0.588537	0.149174	0.4	0.08	6.9	0.146667	0.245609	0.0793956	0.198472	0.0683341	0.126	0.05	18	2	NA	1	No Short Rod	1	99	1	0.73	1.21667	6	5.7	2.73496	0.811412	0.987218	5.62714	2.7
169	1995 Hyogoken-Nambu ML=7.2	Kobe No 11	Yes	B	31.9882	12.3031	22.1457	6.75	3.28084	4.75722	0.3	110	3	120	3	2609.91	397.409	1524.87	197.191	0.986123	0.671509	0.090224	0.5	0.1	6.9	0.146667	0.373532	0.0908274	0.301843	0.0816499	0	0	5	2	NA	1	Short Rod	0.970594	99	1	0.73	1.21667	9	5.55	1.58143	1.17805	1.39115	7.72087	2.2
171	1995 Hyogoken-Nambu ML=7.2	Kobe No 13	Yes	B	26.2467	16.4042	21.3255	6.5	1.64042	7.54593	0.3	125	3	120	3	2596.78	202.42	1736.94	107.509	0.958173	0.866451	0.0873741	0.5	0.1	6.9	0.146667	0.420996	0.094916	0.340198	0.0866516	0	0	15	10	NA	1	Short Rod	0.964146	99	1	0.73	1.21667	4	9.3	1.08125	1.10379	1.2948	12.0416	1.4
173	1995 Hyogoken-Nambu ML=7.2	Kobe No 15	Yes	B	22.6378	15.2559	18.9469	5.775	1.23031	11.9751	0.3	100	3	125	3	2068.98	159.485	1633.94	88.2366	0.958501	0.864209	0.0790136	0.5	0.1	6.9	0.146667	0.355649	0.0789169	0.287393	0.0722974	0	0	4.66667	4.50925	NA	1	Short Rod	0.944331	99	1	0.73	1.21667	3	15	3.05916	1.13805	1.30755	19.6132	4
175	1995 Hyogoken-Nambu ML=7.2	Kobe No 17	Yes	B	19.685	9.84252	14.7638	4.5	1.64042	2.46063	0.3	110	3	120	3	1747.05	200.439	979.331	102.917	0.968056	0.950808	0.0639093	0.5	0.1	6.9	0.146667	0.551254	0.117433	0.445456	0.108593	0	0	5	2	NA	1	Short Rod	0.904591	99	1	0.73	1.21667	5	13.1	4.38853	1.46999	1.61785	21.1939	7.1
182	1995 Hyogoken-Nambu ML=7.2	Kobe No 24	Yes	B	13.1234	9.84252	11.4829	3.5	0.546807	7.70997	0.3	115	3	120	3	1339.4	70.5048	1103.97	44.1774	0.868121	0.983682	0.0516109	0.5	0.1	6.9	0.146667	0.387875	0.0808678	0.313434	0.0751681	0	0	0	2	NA	1	Short Rod	0.867622	99	1	0.73	1.21667	2	16.95	0.957908	1.38453	1.46152	24.7727	1.4
186	1995 Hyogoken-Nambu ML=7.2	Kobe No 28	Yes	B	16.4042	9.84252	13.1234	4	1.09361	5.74147	0.3	110	3	125	3	1554.3	139.623	1093.67	75.34	0.958411	0.96139	0.0578177	0.4	0.08	6.9	0.146667	0.35524	0.0749969	0.287062	0.0695002	0	0	8	2	NA	1	Short Rod	0.886865	99	1	0.73	1.21667	3	14.3	3.73097	1.39103	1.50095	21.4636	5.6
187	1995 Hyogoken-Nambu ML=7.2	Kobe No 29	Yes	B	14.7638	9.84252	12.3031	3.75	0.82021	6.56168	0.3	110	3	125	3	1439.47	105.906	1081.2	59.3524	0.936148	0.978637	0.0547298	0.4	0.08	6.9	0.146667	0.338759	0.0710524	0.273744	0.0659483	0	0	0	2	NA	1	Short Rod	0.877449	99	1	0.73	1.21667	3	12.05	2.2095	1.39903	1.49355	17.9973	3.3
192	1995 Hyogoken-Nambu ML=7.2	Kobe No 34	Yes	B	32.8084	13.1234	22.9659	7	3.28084	5.90551	0.3	105	3	125	3	2752.62	413.709	1688.06	212.782	0.98926	0.88282	0.0930581	0.4	0.08	6.9	0.146667	0.374288	0.0854376	0.302454	0.0777915	0	0	9.28571	1.88982	NA	1	Short Rod	0.976862	99	1	0.73	1.21667	7	17.65	2.85557	1.11966	1.33073	23.4875	3.8
193	1995 Hyogoken-Nambu ML=7.2	Kobe No 35	Yes	B	19.685	9.84252	14.7638	4.5	1.64042	6.72572	0.3	110	3	125	3	1744.59	207.498	1243.01	108.333	0.977872	0.946163	0.0639093	0.5	0.1	6.9	0.146667	0.431585	0.0925963	0.348755	0.0854826	0	0	6.25	4.78714	NA	1	Short Rod	0.904591	99	1	0.73	1.21667	4	12.3	1.88017	1.3048	1.43604	17.6633	2.7
195	1995 Hyogoken-Nambu ML=7.2	Kobe No 37	Yes	B	19.685	13.1234	16.4042	5	1.09361	13.1234	0.3	120	3	125	3	1984.91	142.606	1780.18	81.4261	0.945558	0.914036	0.0699003	0.35	0.07	6.9	0.146667	0.231857	0.0502053	0.187359	0.0462492	0	0	0	2	NA	1	Short Rod	0.921021	99	1	0.73	1.21667	4	18.4	2.5373	1.0903	1.22177	22.4806	3.1
196	1995 Hyogoken-Nambu ML=7.2	Kobe No 38	Yes	B	32.8084	19.685	26.2467	8	2.18723	9.84252	0.3	115	3	125	3	3182.41	279.378	2158.79	149.292	0.975358	0.853137	0.104249	0.5	0.1	6.9	0.146667	0.408741	0.0963607	0.330295	0.0871532	0	0	5	2	NA	1	Short Rod	1	99	1	0.73	1.21667	5	15.2	2.07536	0.990091	1.20461	18.3101	2.5
199	1995 Hyogoken-Nambu ML=7.2	Kobe No 41	Yes	B	19.685	7.38189	13.5335	4.125	2.05052	6.56168	0.3	100	3	120	3	1492.78	247.806	1057.74	122.216	0.984325	0.955408	0.0593508	0.4	0.08	6.9	0.146667	0.350573	0.0760076	0.283291	0.069998	0	0	0	2	NA	1	Short Rod	0.891429	99	1	0.73	1.21667	6	9.7	1.95557	1.41446	1.53408	14.8806	3
200	1995 Hyogoken-Nambu ML=7.2	Kobe No 42	Yes	B	19.685	13.1234	16.4042	5	1.09361	3.77297	0.3	110	3	120	3	1930.77	137.096	1142.59	76.0209	0.938728	0.781514	0.0699003	0.4	0.08	6.9	0.146667	0.343362	0.0756947	0.277464	0.0694466	0	0	10	2	NA	1	Short Rod	0.921021	99	1	0.73	1.21667	3	7	0.327863	1.36093	1.52503	10.6752	0.5
201	1995 Hyogoken-Nambu ML=7.2	Kobe No 43	Yes	B	17.0604	13.7795	15.4199	4.7	0.546807	7.05381	0.3	100	3	120	3	1709.32	73.6159	1187.27	47.2391	0.882255	0.958551	0.066317	0.35	0.07	6.9	0.146667	0.313957	0.0667487	0.253702	0.061753	0	0	20	2	NA	1	Short Rod	0.911308	99	1	0.73	1.21667	2	10	0.337775	1.33507	1.48027	14.8027	0.5
202	1995 Hyogoken-Nambu ML=7.2	Kobe No 44	Yes	B	16.4042	9.84252	13.1234	4	1.09361	5.0853	0.3	110	3	110	3	1443.57	123.635	941.995	62.2455	0.919526	0.900969	0.0578177	0.4	0.08	6.9	0.146667	0.358982	0.0764993	0.290086	0.0707348	0	0	5	2	NA	1	Short Rod	0.886865	99	1	0.73	1.21667	3	4.7	1.17481	1.49884	1.61728	7.60122	1.9
163	1995 Hyogoken-Nambu ML=7.2	Kobe No 5	Yes	B	36.0892	21.3255	28.7073	8.75	2.46063	9.90814	0.3	110	3	120	3	3345.8	302.094	2172.73	156.203	0.972008	0.69577	0.112505	0.35	0.07	6.9	0.146667	0.243748	0.0630212	0.196968	0.0560216	0	0	1.25	2.5	NA	1	Short Rod	1	99	1	0.73	1.21667	5	5.8	1.33251	0.98691	1.20074	6.9643	1.6
165	1995 Hyogoken-Nambu ML=7.2	Kobe No 7	Yes	B	12.4672	5.90551	9.18635	2.8	1.09361	10.3675	0.3	110	3	120	3	998.688	134.949	1072.39	72.0766	0.945797	0.985855	0.0426898	0.4	0.08	6.9	0.146667	0.238706	0.0520095	0.192894	0.0478433	0	0	0	2	NA	1	Short Rod	0.837578	99	1	0.73	1.21667	2	15.6	5.51856	1.40477	1.43153	22.3319	7.9
166	1995 Hyogoken-Nambu ML=7.2	Kobe No 8	Yes	B	19.685	13.1234	16.4042	5	1.09361	9.67848	0.3	100	3	125	3	1808.56	141.399	1388.88	77.8644	0.95592	0.960821	0.0699003	0.5	0.1	6.9	0.146667	0.406626	0.0873711	0.328586	0.0806309	0	0	0	2	NA	1	Short Rod	0.921021	99	1	0.73	1.21667	3	17.35	2.02427	1.23438	1.38321	23.9988	2.8
167	1995 Hyogoken-Nambu ML=7.2	Kobe No 9	Yes	B	17.3885	10.8268	14.1076	4.3	1.09361	9.08793	0.3	105	3	115	3	1531.5	129.6	1218.27	67.2772	0.935586	0.890022	0.0614855	0.5	0.1	6.9	0.146667	0.363628	0.0781917	0.29384	0.0721468	0	0	2.33333	4.04145	NA	1	Short Rod	0.897667	99	1	0.73	1.21667	3	8.6	3.82091	1.31798	1.43945	12.3793	5.5
203	1995 Hyogoken-Nambu ML=7.2	Port Island Borehole Array Station	Yes	B	42.979	6.88976	24.9344	7.6	6.01487	7.87402	0.3	110	3	125	3	2998.69	753.983	1934.12	380.993	0.996345	0.715185	0.0997996	0.34	0.068	6.9	0.146667	0.245052	0.0614097	0.198021	0.0548938	0.4	0.02	20	2	NA	1	Short Rod	0.991228	99	1	0.73	1.21667	12	5.65	1.42688	1.04602	1.26149	7.12742	1.8
207	1995 Hyogoken-Nambu ML=7.2	Port Island Site I	Yes	B	45.9318	19.685	32.8084	10	4.37445	9.84252	0.3	110	3	120	3	3838.58	530.268	2405.51	263.351	0.987051	0.7769	0.126035	0.34	0.068	6.9	0.146667	0.273981	0.0711989	0.221398	0.0632354	0.4	0.05	20	2	NA	1	No Short Rod	1	99	1	0.73	1.21667	9	9.7	1.57734	0.937943	1.14116	11.0693	1.8
208	1995 Hyogoken-Nambu ML=7.2	Rokko Island Building D	Yes	B	36.0892	13.1234	24.6063	7.5	3.82765	13.1234	0.3	110	3	125	3	2878.94	481.328	2162.4	245.667	0.99213	0.931337	0.0986817	0.4	0.08	6.9	0.146667	0.322386	0.0751904	0.260513	0.0681546	0.8	0.05	25	2	NA	1	Short Rod	0.988897	99	1	0.73	1.21667	13	14.8	5.96518	0.989264	1.19024	17.6156	7.1
209	1995 Hyogoken-Nambu ML=7.2	Rokko Island Site G	Yes	B	62.336	13.1234	37.7297	11.5	8.2021	13.1234	0.3	110	3	120	3	4396.33	987.806	2860.89	480.049	0.995272	0.721926	0.141942	0.34	0.068	6.9	0.146667	0.245173	0.0703144	0.198119	0.0614802	0.4	0.05	20	2	NA	1	No Short Rod	1	99	1	0.73	1.21667	17	11.95	3.44034	0.860062	1.04641	12.5046	3.6
210	1995 Hyogoken-Nambu ML=7.2	Torishima Dike	Yes	B	21.3255	9.84252	15.584	4.75	1.91382	0	0.3	110	3	115	3	1792.16	225.005	819.718	112.322	0.962123	0.805484	0.0669166	0.25	0.05	6.9	0.146667	0.286169	0.0629159	0.231247	0.0577576	0.2	0.05	20	2	NA	1	Short Rod	0.912956	99	1	0.73	1.21667	4	8.5	1.90506	1.60675	1.78472	15.1701	3.4
12	1964 Niigata M=7.5	Rail Road-2	No/Yes	B	36.0892	29.5276	32.8084	10	1.09361	3	1	110	3	125	3	4056.05	164.287	2196.01	122.521	0.830931	0.766866	0.140039	0.16	0.024	7.6	0.14	0.147307	0.0351212	0.152442	0.0425299	0.2	0.05	2	2	NA	1	No Short Rod	1	99	1	0.655	1.09167	1	16	1.86628	0.981666	1.07165	17.1464	2
28	1976 Guatemala M=7.5	Amatitlan B-2	No/Yes	B	20	8	14	4.2672	2	8	0.3	60	1	90	1	1020	180.502	645.6	56.9343	0.968059	0.818601	0.0610864	0.135	0.0405	7.5	0.133333	0.11349	0.0366778	0.113531	0.039693	0.8	0.05	3	2	NA	1	Short Rod	0.862222	99	1	0.45	0.75	3	7.95	1.11036	1.8105	1.17079	9.30779	1.3
9	1964 Niigata M=7.5	Old Town -1	No	A	32.8084	16.4042	24.6063	7.5	2.73403	6	0.3	110	3	125	3	2985.79	346.779	1824.75	181.478	0.983064	0.872572	0.109646	0.18	0.027	7.6	0.14	0.167048	0.0329724	0.172872	0.0423273	0.2	0.05	2	2	NA	1	Short Rod	0.988897	99	1	0.725	1.20833	6	17.35	0.543979	1.07691	1.28681	22.3262	0.7
10	1964 Niigata M=7.5	Old Town -2	No	B	42.6509	32.8084	37.7297	11.5	1.64042	6	0.3	110	3	125	3	4626.21	226.83	2646.28	141.889	0.943863	0.743062	0.157714	0.18	0.027	7.6	0.14	0.151985	0.0395937	0.157284	0.0468843	0.2	0.05	2	2	NA	1	No Short Rod	1	99	1	0.725	1.20833	5	24.7	2.96142	0.894258	1.08056	26.6899	3.2
14	1964 Niigata M=7.5	Road Site	No	A	29.5276	13.1234	21.3255	6.5	2.73403	8.2021	0.35	100	3	125	3	2460.63	345.004	1641.73	177.818	0.986704	0.876196	0.0970823	0.18	0.027	7.6	0.14	0.153649	0.029233	0.159006	0.0380249	0.36	0.129486	0	2	NA	1	Short Rod	0.964146	99	1	0.655	1.09167	6	12.05	3.17996	1.13535	1.19498	14.3996	3.8
16	1964 Niigata M=7.5	Showa Br 4	No	B	22.9659	16.4042	19.685	6	1.09361	4	0.3	110	3	125	3	2400.63	145.141	1421.88	85.1304	0.943099	0.994801	0.0906936	0.18	0.027	7.6	0.14	0.196509	0.0347237	0.20336	0.0464687	0.3	0.05	0	2	NA	1	Short Rod	0.950669	99	1	0.725	1.20833	2	30	2.42613	1.21997	1.40141	42.0422	3.4
17	1968 Tokachioki M=7.9	Hachinohe - 2	No	B	26	10	18	5.4864	2.66667	7	0.3	115	3	125	3	2180	335.634	1493.6	172.174	0.988577	0.988175	0.0840474	0.225	0.0675	8.3	0.186667	0.210937	0.0664153	0.273522	0.108628	0.25	0.05	5	2	NA	1	Short Rod	0.93593	99	1	0.725	1.20833	5	28.5	2.15429	1.19032	1.34615	38.3653	2.9
18	1968 Tokachioki M=7.9	Hachinohe - 4	No	B	13	3	8	2.4384	1.66667	3	0.3	110	3	125	3	955	209.115	643	106.741	0.984632	0.99708	0.0421705	0.225	0.0675	8.3	0.186667	0.21658	0.0670038	0.280839	0.110317	0.25	0.05	5	2	NA	1	Short Rod	0.820329	99	1	0.725	1.20833	3	13.95	1.22341	1.81416	1.79825	25.0856	2.2
29	1976 Guatemala M=7.5	Amatitlan B-3&4	No	C	45	22	33.5	10.2108	3.83333	12.49	1.6122	60	1	90	1	2640.3	349.23	1329.28	120.497	0.821553	0.682024	0.128291	0.135	0.0405	7.5	0.133333	0.118874	0.0430897	0.118916	0.0459308	0.8	0.05	3	2	NA	1	No Short Rod	1	99	1	0.45	0.75	7	15.1	1.90212	1.26175	0.946311	14.2893	1.8
32	1976 Tangshan Ms=7.8	Luan Nan-L1	No	B	18.0446	4.92126	11.4829	3.5	2.18723	9.35039	0.3	100	3	125	3	1201.61	275.015	1068.54	140.36	0.989043	0.988917	0.0516109	0.22	0.066	7.6	0.14	0.159026	0.0510105	0.16457	0.0579237	0.17	0.05	5	2	NA	1	Short Rod	0.867622	99	1	0.6	1	3	19.55	2.9484	1.4073	1.221	23.8706	3.6
35	1976 Tangshan Ms=7.8	Tangshan City	No	B	18.0446	11.4829	14.7638	4.5	1.09361	9.84252	0.3	110	3	125	3	1697.83	140.703	1390.75	77.323	0.95449	0.995971	0.0639093	0.5	0.15	7.6	0.14	0.395164	0.121977	0.40894	0.139443	0.196	0.05	10	2	NA	1	Short Rod	0.904591	99	1	0.6	1	2	29.7	5.01857	1.23355	1.11586	33.1409	5.6
39	1977 Argentina M=7.4	San Juan B-4	No	B	12	4	8	2.4384	1.33333	4	0.3	110	3	125	3	940	167.589	690.4	86.3533	0.976732	0.977677	0.0379534	0.2	0.03	7.5	0.133333	0.173048	0.0288922	0.17311	0.0369932	0.29	0.05	4	2	NA	1	Short Rod	0.770597	99	1	0.45	0.75	2	13.6	0.691798	1.75077	1.01186	13.7612	0.7
40	1977 Argentina M=7.4	San Juan B-5	No	B	12	7	9.5	2.8956	0.833333	7	0.3	110	3	125	3	1082.5	106.622	926.5	58.4878	0.940863	0.987224	0.0439262	0.2	0.03	7.5	0.133333	0.149948	0.0243942	0.150002	0.0315564	0.24	0.05	3	2	NA	1	Short Rod	0.79723	99	1	0.45	0.75	2	15.3	0.110662	1.51132	0.903655	13.8259	0.1
42	1978 Miyagiken-Oki M=6.7	Arahama	No	B	26.2467	6.56168	16.4042	5	3.28084	3	0.3	110	3	120	3	1938.5	395.863	1102.08	194.055	0.990002	0.936489	0.0699003	0.1	0.03	6.5	0.333333	0.10707	0.0333608	0.0742552	0.028809	0.45	0.05	0	2	NA	1	Short Rod	0.921021	99	1	0.655	1.09167	7	8.9	2.36854	1.38571	1.39326	12.4	3.3
43	1978 Miyagiken-Oki M=6.7	Hiyori-18	No	B	13.1234	8.2021	10.6627	3.25	0.82021	8	0.3	110	3	120	3	1199.53	101.668	1033.37	55.8474	0.923348	0.976223	0.0484585	0.14	0.042	6.5	0.333333	0.10312	0.0316344	0.0715157	0.0274708	0.15	0.05	20	2	NA	1	Short Rod	0.857347	99	1	0.655	1.09167	1	9.1	1.49325	1.43104	1.33936	12.1882	2
44	1978 Miyagiken-Oki M=6.7	Ishinomaki-2	No	B	19.685	4.59318	12.1391	3.7	2.51531	4.59318	1.97192	110	3	120	3	1410.76	303.639	939.895	179.916	0.776053	0.916156	0.0541086	0.12	0.036	6.5	0.333333	0.10726	0.0359775	0.0743869	0.0303029	0.15	0.05	10	2	NA	1	Short Rod	0.875518	99	1	0.655	1.09167	5	4	0.348638	1.50052	1.43415	5.73662	0.5
45	1978 Miyagiken-Oki M=6.7	Kitawabuchi-2	No	B	13.1234	9.84252	11.4829	3.5	0.546807	9.84252	0.3	100	3	120	3	1181.1	72.3717	1078.74	45.2758	0.880905	0.877763	0.0516109	0.14	0.042	6.5	0.333333	0.0874559	0.0268765	0.0606523	0.0233242	0.53	0.05	5	2	NA	1	Short Rod	0.867622	99	1	0.6	1	1	11.1	1.6458	1.40063	1.21521	13.4889	2
46	1978 Miyagiken-Oki M=6.7	Nakajima-18	No	B	20	8	14	4.2672	2	8	0.3	110	3	125	3	1630	251.834	1255.6	129.527	0.985185	0.966229	0.0610864	0.14	0.042	6.5	0.333333	0.114145	0.0355696	0.0791619	0.030715	0.35	0.05	3	2	NA	1	Short Rod	0.896511	99	1	0.655	1.09167	3	9.6	3.93523	1.29824	1.27058	12.1975	5
48	1978 Miyagiken-Oki M=6.7	Nakamura 5	No	B	13.1234	9	11.0617	3.3716	0.687227	4.26509	0.3	110	3	120	3	1284.75	85.961	860.644	48.9233	0.902795	0.969732	0.0499962	0.12	0.036	6.5	0.333333	0.112912	0.0345259	0.0783069	0.0300172	0.28	0.05	4	2	NA	1	Short Rod	0.862403	99	1	0.6	1	1	7.1	1.47894	1.56808	1.35232	9.60147	2
49	1978 Miyagiken-Oki M=6.7	Oiiri-1	No	B	25	14	19.5	5.9436	1.83333	14	0.3	110	3	120	3	2200	224.6	1856.8	115.908	0.968811	0.831937	0.0809712	0.14	0.042	6.5	0.333333	0.0896994	0.0285695	0.0622082	0.0244823	0.34	0.05	5	2	NA	1	Short Rod	0.949097	99	1	0.6	1	1	9.15	1.97388	1.06757	1.01323	9.27107	2
50	1978 Miyagiken-Oki M=6.7	Shiomi-6	No	B	19.685	9.84252	14.7638	4.5	1.64042	8	0.3	110	3	120	3	1691.65	199.366	1269.59	100.811	0.972252	0.941231	0.0639093	0.14	0.042	6.5	0.333333	0.114126	0.0354724	0.0791484	0.0306591	0.25	0.05	10	2	NA	1	Short Rod	0.904591	99	1	0.655	1.09167	2	7.3	1.72557	1.29106	1.27494	9.30707	2.2
51	1978 Miyagiken-Oki M=6.7	Yuriage Br-1	No	B	13.1	9.8	11.45	3.48996	0.55	5.57743	0.3	100	3	115	3	1233.09	67.9056	866.64	40.3671	0.85956	0.980417	0.051485	0.12	0.036	6.5	0.333333	0.108808	0.03328	0.0754604	0.0289311	0.4	0.05	10	2	NA	1	Short Rod	0.867219	99	1	0.6	1	2	2.95	1.32826	1.56265	1.35516	3.99771	1.8
52	1978 Miyagiken-Oki M=6.7	Yuriage Br-2	No	B	10	6	8	2.4384	0.666667	4.26509	0.3	100	3	125	3	893.373	85.3813	660.314	46.4416	0.928793	0.995192	0.0379534	0.12	0.036	6.5	0.333333	0.105023	0.032036	0.0728352	0.0278769	1.6	0.05	7	2	NA	1	Short Rod	0.820329	99	1	0.67	1.11667	2	11.4	1.34155	1.79021	1.6399	18.6948	2.2
53	1978 Miyagiken-Oki M=6.7	Yuriage Br-3	No	B	13.1234	6.56168	9.84252	3	1.09361	0.853018	0.3	110	3	120	3	1172.57	134.034	611.627	70.349	0.949542	0.982928	0.0452695	0.12	0.036	6.5	0.333333	0.146984	0.0449319	0.101936	0.0390681	1.2	0.05	12	2	NA	1	Short Rod	0.846579	99	1	0.6	1	3	7.1	0.952548	1.8601	1.57472	11.1805	1.5
54	1978 Miyagiken-Oki M=6.7	Yuriagekami-1	No	B	18.0446	5.90551	11.9751	3.65	2.02318	5.97113	0.3	100	3	110	3	1257.55	224.016	882.9	100.831	0.975337	0.974288	0.0534861	0.12	0.036	6.5	0.333333	0.108242	0.0339031	0.0750676	0.029223	0.04	0.05	60	2	NA	1	Short Rod	0.87357	99	1	0.6	1	4	2	0.887276	1.54819	1.35245	2.70491	1.2
55	1978 Miyagiken-Oki M=6.7	Yuriagekami-2	No	B	18.0446	6.56168	12.3031	3.75	1.91382	2.78871	0.3	100	3	120	3	1420.6	231.655	826.903	114.885	0.981645	0.964146	0.0547298	0.12	0.036	6.5	0.333333	0.129198	0.0397452	0.0896012	0.0344793	0.4	0.05	0	2	NA	1	Short Rod	0.877449	99	1	0.6	1	4	8.75	3.34829	1.59975	1.4037	12.2824	4.7
60	1978 Miyagiken-Oki M=7.4	Ishinomaki-4	No	B	22.9659	4.59318	13.7795	4.2	3.06212	4.59318	0.3	120	3	125	3	3015.48	384.006	2442.25	194.911	0.992626	0.972369	0.0602673	0.2	0.06	7.7	0.146667	0.156078	0.0484221	0.167016	0.0580683	0.18	0.05	10	2	NA	1	Short Rod	0.894124	99	1	0.725	1.20833	7	23.4	2.68469	0.930863	1.0057	23.5335	2.7
62	1978 Miyagiken-Oki M=7.4	Kitawabuchi-3	No	B	18.0446	10	14.0223	4.274	1.34077	10	3	110	3	120	3	1582.68	166.829	1331.69	178.106	0.294652	0.99099	0.0611692	0.28	0.084	7.7	0.146667	0.214354	0.072533	0.229376	0.0855583	0.41	0.05	0	2	NA	1	Short Rod	0.896751	99	1	0.725	1.20833	5	13.15	5.05139	1.26061	1.36596	17.9624	6.9
63	1978 Miyagiken-Oki M=7.4	Nakajima-2	No	B	20	10	15	4.572	1.66667	8	0.3	110	3	125	3	1755	210.808	1318.2	110.021	0.97826	0.967228	0.0647779	0.24	0.072	7.7	0.146667	0.200886	0.062328	0.214964	0.0747433	0.12	0.05	26	2	NA	1	Short Rod	0.907032	99	1	0.655	1.09167	2	11.9	2.31151	1.26704	1.25459	14.9296	2.9
64	1978 Miyagiken-Oki M=7.4	Nakamura 1	No	B	13.1234	6.56168	9.84252	3	1.09361	2.95276	0.3	110	3	125	3	1186.02	138.612	756.102	73.4486	0.962623	0.991921	0.0452695	0.32	0.096	7.7	0.146667	0.323633	0.098865	0.346314	0.118939	0.28	0.05	4	2	NA	1	Short Rod	0.846579	99	1	0.67	1.11667	2	15.75	4.04668	1.67298	1.58154	24.9093	6.4
72	1978 Miyagiken-Oki M=7.4	Yuriage Br-5	No	B	29.5276	19.685	24.6063	7.5	1.64042	4.26509	0.5	120	3	125	3	3054.46	214.337	1785.17	123.518	0.939502	0.977099	0.0986817	0.24	0.072	7.7	0.146667	0.260806	0.0827987	0.279084	0.0988367	0.35	0.05	17	2	NA	1	Short Rod	0.988897	99	1	0.67	1.11667	4	20.45	6.65388	1.08878	1.20231	24.5872	8
75	1978 Miyagiken-Oki M=7.4	Yuriagekami-3	No	B	24.6063	14.7638	19.685	6	1.64042	7.05381	0.3	110	3	125	3	2354.82	209.644	1566.63	112.389	0.970929	0.970004	0.0816242	0.24	0.072	7.7	0.146667	0.227452	0.0711131	0.243391	0.0851462	0.6	0.05	0	2	NA	1	Short Rod	0.950669	99	1	0.67	1.11667	4	21.1	1.86414	1.16224	1.23381	26.0335	2.3
76	1979 Imperial Valley ML=6.6	Heber Road A1	No	A	16.4042	5.90551	11.1549	3.4	1.74978	5.90551	0.3	100	3	125	3	1246.72	220.131	919.16	112.632	0.98556	0.82	0.01	0.47	0.0705	6.53	0.319333	0.339784	0.0549913	0.238441	0.0659102	0.111286	0.006873	13	3.91578	NA	1	Short Rod	0.823363	99	1	0.68	1.13333	5	32.85	2.61317	1.51735	1.4159	46.5124	3.7
78	1979 Imperial Valley ML=6.6	Heber Road A3	No	A	16.0761	5.90551	10.9908	3.35	1.6951	5.90551	0.3	100	3	120	3	1200.79	204.839	883.465	101.201	0.98076	0.75	0.025	0.47	0.0705	6.53	0.319333	0.311422	0.0516466	0.218538	0.0609245	0.09425	0.00411299	25.25	5.18813	NA	1	Short Rod	0.820904	99	1	0.68	1.13333	6	12.95	4.16692	1.5477	1.43991	18.6468	6
79	1979 Imperial Valley ML=6.6	Kornbloom B	No	A	17.5	9	13.25	4.0386	1.41667	9	0.35	100	3	120	3	1410	172.744	1144.8	88.1496	0.962722	0.83	0.03	0.13	0.0195	6.53	0.319333	0.0863822	0.0140835	0.0606181	0.0167987	0.0447	0.00776101	83	9.64941	NA	1	Short Rod	0.852612	99	1	0.68	1.13333	14	5.4	3.12075	1.35961	1.31379	7.09445	4.1
82	1979 Imperial Valley ML=6.6	Radio Tower B2	No	B	9.8	6.6	8.2	2.49936	0.533333	6.56168	0.3	100	3	120	3	852.766	67.4067	750.535	38.9509	0.876546	0.99	0.02	0.18	0.027	6.53	0.319333	0.131607	0.0206661	0.0923544	0.0252711	0.1	0.05	18	2	NA	1	Short Rod	0.774336	99	1	0.68	1.13333	1	11.25	1.35721	1.67917	1.47361	16.5781	2
84	1980 Mid-Chiba M=6.1	Owi-1	No	A	22.9659	13.1234	18.0446	5.5	1.64042	3.28084	0.3	120	3	120	3	2165.35	202.012	1244.09	106.476	0.960451	0.807367	0.0758021	0.0785812	0.00392906	6.1	0.52	0.0717759	0.0078646	0.042308	0.0137716	0.12	0.0264575	30	16.5227	NA	1	Short Rod	0.936333	200	1.15	0.655	1.09167	4	5.8	2.28295	1.30423	1.53311	8.89201	3.5
85	1980 Mid-Chiba M=6.1	Owi-2	No	B	52.4934	42.6509	47.5722	14.5	1.64042	3.28084	0.3	120	3	120	3	5708.66	237.702	2944.88	164.411	0.930186	0.491374	0.149174	0.0785812	0.00392906	6.1	0.52	0.0486531	0.0150109	0.0286784	0.0124723	0.17	0.05	27	2	NA	1	No Short Rod	1	200	1.15	0.655	1.09167	4	3.5	0.563789	0.847708	1.06423	3.7248	0.6
88	1981 Westmorland ML=5.6	Radio Tower B2	No	B	9.8	6.6	8.2	2.49936	0.533333	6.56168	0.3	100	3	120	3	852.766	67.4067	750.535	38.9509	0.876546	0.98	0.01	0.16	0.024	5.9	0.613333	0.115803	0.0180719	0.0626758	0.0229899	0.1	0.05	18	2	NA	1	Short Rod	0.774336	99	1	0.68	1.13333	1	11.25	1.35721	1.67917	1.47361	16.5781	2
89	1981 Westmorland ML=5.6	River Park A	No	B	5.90551	1	3.45276	1.0524	0.817585	1	0.3	100	3	110	3	369.803	90.3346	216.751	42.7177	0.911135	0.99	0.003	0.17	0.0255	5.9	0.613333	0.186641	0.0340552	0.101015	0.0382642	0.01	0.05	91	2	SS	1	Short Rod	0.662699	99	1	0.68	1.13333	2	2.65	2.26347	2	1.50212	3.98061	3.4
90	1981 WestMorland ML=5.6	River Park C	No	A	17	11	14	4.2672	1	1	0.35	100	3	115	3	1595	121.584	783.8	67.6165	0.911307	0.97	0.01	0.17	0.0255	5.9	0.613333	0.218117	0.0337014	0.118051	0.0432246	0.142273	0.0196677	13.1818	4.35473	SS	1	Short Rod	0.862222	99	1	0.68	1.13333	4	12.4	4.8578	1.64315	1.60566	19.9102	7.8
92	1981Westmorland ML=5.6	McKim Ranch A	No	A	13	5	9	2.7432	1.33333	5	0.3	110	3	120	3	1030	161.177	780.4	80.7116	0.969328	0.93	0.01	0.09	0.0135	5.9	0.613333	0.0718057	0.0116723	0.0388633	0.0143646	0.10625	0.00478714	19.75	3.5	NA	1	Short Rod	0.788698	99	1	0.68	1.13333	11	5.4	2.58163	1.64673	1.47194	7.94848	3.8
93	1983 Nihonkai-Chubu M=7.1	Arayamotomachi	No	B	18.0446	3.28084	10.6627	3.25	2.46063	3.28084	0.3	100	3	115	3	1177	284.044	716.371	132.444	0.987461	0.934855	0.0484585	0.15	0.045	7.1	0.106667	0.149757	0.0466397	0.130199	0.0423082	0.15	0.05	5	2	NA	1	Short Rod	0.857347	99	1	0.73	1.21667	5	4.4	2.67733	1.71874	1.79283	7.88846	4.8
94	1983 Nihonkai-Chubu M=7.1	Arayamotomachi Coarse Sand	No	B	34.4488	26.2467	30.3478	9.25	1.36702	3.28084	0.3	100	3	120	3	3576.12	183.402	1887.14	114.246	0.932125	0.697686	0.11795	0.15	0.045	7.1	0.106667	0.128906	0.0444842	0.112071	0.0400469	0.42	0.05	0	2	NA	1	Short Rod	1	99	1	0.73	1.21667	3	13.1	3.33748	1.05896	1.2884	16.878	4.3
96	1983 Nihonkai-Chubu M=7.7	Akita Station	No	B	13.1234	6.56168	9.84252	3	1.09361	5.74147	3	120	3	120	3	1181.1	132.93	925.197	198.645	0.33003	0.999064	0.0452695	0.204	0.0102	7.7	0.146667	0.169118	0.0368074	0.18097	0.0485594	-	-	2.66667	1.52753	NA	1	Short Rod	0.846579	99	1	0.73	1.21667	5	10.3	1.79744	1.51239	1.55777	16.045	2.8
101	1983 Nihonkai-Chubu M=7.7	Hakodate	No	A	26.2467	8.2021	17.2244	5.25	3.00744	5.24934	3	120	3	120	3	2066.93	363.018	1319.69	258.051	0.683788	0.917054	0.0728617	0.051	0.00255	7.7	0.146667	0.0476139	0.00837359	0.0509507	0.0120097	-	-	66	45.2548	NA	1	Short Rod	0.928808	99	1	0.73	1.21667	6	3.65	1.4675	1.26633	1.43101	5.22319	2.1
109	1983 Nihonkai-Chubu M=7.7	Ohama No. Rvt. (1)	No	B	24.7935	11.6042	18.1989	5.54702	2.19822	4.75722	3	120	3	125	3	2251.07	278.491	1412.31	224.541	0.592625	0.972801	0.0763529	0.174	0.0261	7.7	0.146667	0.175366	0.0375831	0.187655	0.0498478	-	-	3	1	NA	1	Short Rod	0.937721	99	1	0.73	1.21667	3	17.15	2.07653	1.22409	1.39656	23.951	2.9
111	1987 Elmore Ranch Mw=6.2	Radio Tower B1	No	B	18.0446	9.84252	13.9436	4.25	1.36702	6.56168	0.35	100	3	115	3	1505.09	160.061	1044.46	79.5204	0.950243	0.97	0.032	0.09	0.0135	6.2	0.473333	0.0817709	0.0130082	0.0502483	0.0166586	0.0735	0.0374767	43.5	28.9914	NA	1	Short Rod	0.861514	99	1	0.68	1.13333	2	4.45	3.38176	1.42343	1.38981	6.18465	4.7
112	1987 Elmore Ranch Mw=6.2	Wildlife B	No	A	22	9	15.5	4.7244	2.16667	3	0.35	100	3	120	3	1800	262.938	1020	131.463	0.978731	0.75	0.035	0.13	0.0195	6.2	0.473333	0.111838	0.0179549	0.0687247	0.0228323	0.1088	0.0381733	26.2	7.59605	NA	1	Short Rod	0.880293	99	1	0.68	1.13333	7	7.85	3.4794	1.44039	1.43703	11.2807	5
118	1987 Superstition Hills Mw=6.6	Radio Tower B1	No	B	18.0446	9.84252	13.9436	4.25	1.36702	6.56168	0.35	100	3	115	3	1505.09	160.061	1044.46	79.5204	0.950243	0.94	0.032	0.2	0.03	6.54	0.314667	0.176093	0.0280521	0.124057	0.0338656	0.0735	0.0374767	43.5	28.9914	NA	1	Short Rod	0.861514	99	1	0.68	1.13333	2	4.45	3.38176	1.42343	1.38981	6.18465	4.7
113	1987 Superstition Hills Mw=6.7	Heber Road A1	No	A	16.4042	5.90551	11.1549	3.4	1.74978	5.90551	0.3	100	3	125	3	1246.72	220.131	919.16	112.632	0.98556	0.96	0.022	0.156	0.0234	6.54	0.314667	0.132034	0.0215217	0.0930177	0.0255946	0.111286	0.006873	13	3.91578	NA	1	Short Rod	0.823363	99	1	0.68	1.13333	5	32.85	2.61317	1.51735	1.4159	46.5124	3.7
114	1987 Superstition Hills Mw=6.7	Heber Road A2	No	A	15.0919	6.03675	10.5643	3.22	1.50919	5.90551	0.3	100	3	110	3	1103.02	167.564	812.31	76.9216	0.961092	0.95	0.024	0.15	0.0225	6.54	0.314667	0.125774	0.0208692	0.0886071	0.0245354	0.115714	0.0125129	20.8571	5.01427	NA	1	Short Rod	0.814381	99	1	0.68	1.13333	9	2.35	1.47679	1.61406	1.48972	3.50085	2.2
115	1987 Superstition Hills Mw=6.7	Heber Road A3	No	A	16.0761	5.90551	10.9908	3.35	1.6951	5.90551	0.3	100	3	120	3	1200.79	204.839	883.465	101.201	0.98076	0.95	0.025	0.13	0.0195	6.54	0.314667	0.109108	0.0179564	0.0768664	0.0212223	0.09425	0.00411299	25.25	5.18813	NA	1	Short Rod	0.820904	99	1	0.68	1.13333	6	12.95	4.16692	1.5477	1.43991	18.6468	6
116	1987 Superstition Hills Mw=6.7	Kornbloom B	No	A	17.5	9	13.25	4.0386	1.41667	9	0.35	100	3	120	3	1410	172.744	1144.8	88.1496	0.962722	0.94	0.03	0.174	0.0261	6.54	0.314667	0.130942	0.0212326	0.0922484	0.0253366	0.0447	0.00776101	83	9.64941	NA	1	Short Rod	0.852612	99	1	0.68	1.13333	14	5.4	3.12075	1.35961	1.31379	7.09445	4.1
117	1987 Superstition Hills Mw=6.7	McKim Ranch A	No	B	13	5	9	2.7432	1.33333	5	0.3	110	3	120	3	1030	161.177	780.4	80.7116	0.969328	0.95	0.025	0.16	0.048	6.54	0.314667	0.1304	0.0400861	0.0918662	0.0348176	0.10625	0.00478714	19.75	3.5	NA	1	Short Rod	0.788698	99	1	0.68	1.13333	11	5.4	2.58163	1.64673	1.47194	7.94848	3.8
119	1987 Superstition Hills Mw=6.7	Radio Tower B2	No	B	9.8	6.6	8.2	2.49936	0.533333	6.56168	0.3	100	3	120	3	852.766	67.4067	750.535	38.9509	0.876546	0.99	0.02	0.18	0.027	6.54	0.314667	0.131607	0.0206661	0.0927169	0.0251878	0.1	0.05	18	2	NA	1	Short Rod	0.774336	99	1	0.68	1.13333	1	11.25	1.35721	1.67917	1.47361	16.5781	2
120	1987 Superstition Hills Mw=6.7	River Park A	No	B	5.90551	1	3.45276	1.0524	0.817585	1	0.3	100	3	110	3	369.803	90.3346	216.751	42.7177	0.911135	0.99	0.01	0.19	0.0285	6.54	0.314667	0.208599	0.0381147	0.146957	0.0422175	0.01	0.05	91	2	SS	1	Short Rod	0.662699	99	1	0.68	1.13333	2	2.65	2.26347	2	1.50212	3.98061	3.4
121	1987 Superstition Hills Mw=6.7	River Park C	No	A	17	11	14	4.2672	1	1	0.35	100	3	115	3	1595	121.584	783.8	67.6165	0.911307	0.93	0.025	0.19	0.0285	6.54	0.314667	0.233725	0.0365762	0.164659	0.0446807	0.142273	0.0196677	13.1818	4.35473	SS	1	Short Rod	0.862222	99	1	0.68	1.13333	4	12.4	4.8578	1.64315	1.60566	19.9102	7.8
123	1989 Loma Prieta Mw=7	Alameda BF Dike	No	B	22.9659	19.685	21.3255	6.5	0.546807	9.84252	0.3	120	3	125	3	2616.47	82.0529	1899.93	59.3871	0.897297	0.986764	0.0873741	0.24	0.036	6.93	0.132667	0.21199	0.0370478	0.173218	0.0356226	0.28	0.05	7	2	SWL	1.3	Short Rod	0.939275	0	1	0.55	0.916667	2	37.1	1.69306	1.05539	1.1813	43.8261	2
141	1989 Loma Prieta Mw=7	General Fish	No	B	8.3	5	6.65	2.02692	0.55	5.48369	0.095119	110	3	125	3	748.995	70.7918	676.217	38.5828	0.967841	0.992932	0.007	0.25	0.075	6.93	0.132667	0.178717	0.0541485	0.14603	0.0469915	0.55	0.05	5	2	NA	1	Short Rod	0.743594	100	1	0.6	1	5	11.5	2.28059	1.76904	1.31545	15.1276	3
125	1989 Loma Prieta Mw=7	Hall Avenue	No	A	18.8648	11.4829	15.1739	4.625	1.23031	11.4829	0.3	100	3	115	3	1572.75	146.109	1342.44	75.4951	0.942978	0.72	0.013	0.14	0.021	6.93	0.132667	0.0767609	0.01208	0.0627216	0.0119858	0.09	0.05	30	2	SWL	1.1	Short Rod	0.876486	0	1	0.55	0.916667	5	4.6	3.24429	1.25555	1.10964	5.10435	3.6
145	1989 Loma Prieta Mw=7	MBARI N0.4-B4B5EB2EB3	No	B	25.2625	7.87402	16.5682	5.05	2.89808	6.41404	1.60073	120	3	125	3	2038.96	364.135	1405.34	206.527	0.881388	0.975154	0.007	0.25	0.075	6.93	0.132667	0.229908	0.071707	0.187859	0.0620301	0.55	0.15	5	2	NA	1	Short Rod	0.892331	50	1	0.6	1	7	23.6	5.47943	1.22713	1.095	25.8421	6
126	1989 Loma Prieta Mw=7	MBARI NO:3 EB-1	No	B	9.84252	6.56168	8.2021	2.5	0.546807	6.56168	0.3	110	3	125	3	926.837	71.4409	824.475	42.2567	0.8902	0.99	0.007	0.24	0.036	6.93	0.132667	0.173614	0.0269436	0.141861	0.0268547	0.6	0.05	1	2	NA	1	Short Rod	0.774375	0	1	0.6	1	1	18.45	1.61208	1.60211	1.24063	22.8897	2
127	1989 Loma Prieta Mw=7	MBARI NO:3 EB-5	No	A	20.9974	5.90551	13.4514	4.1	2.51531	5.90551	0.3	110	3	125	3	1592.85	315.757	1121.98	160.691	0.990737	0.99	0.007	0.27	0.0405	6.93	0.132667	0.246661	0.0398512	0.201548	0.0392131	0.6	0.05	1	2	NA	1	Short Rod	0.855234	0	1	0.6	1	4	15.15	2.80958	1.37337	1.17455	17.7945	3.3
128	1989 Loma Prieta Mw=7	Miller Farm CMF10	No	B	32.8084	22.9659	27.8871	8.5	1.64042	9.84252	0.4	110	3	125	3	3338.25	214.208	2212.27	121.273	0.952571	0.88	0.0235	0.41	0.0615	6.93	0.132667	0.353884	0.0544041	0.28916	0.0543938	0.1335	0.026163	20	2	SS	1	Short Rod	0.991228	101.6	1	0.68	1.13333	2	18.3	3.18548	0.978051	1.09873	20.1068	3.5
147	1990 Luzon Mw=7.6	Cereenan St. B-12	No	B	24.6063	7.87402	16.2402	4.95	2.78871	7.54593	0.3	110	3	125	3	1916.83	350.325	1374.31	178.524	0.991074	0.992878	0.0693053	0.25	0.075	7.7	0.146667	0.225034	0.0704793	0.240804	0.0843579	0.2	0.05	19	2	NA	1	Short Rod	0.919431	99	1	0.39	0.65	4	34.8	7.01185	1.2409	0.741601	25.8077	5.2
151	1993 Kushiro-Oki Mw=8	Kushiro Port Site D	No	B	45.9318	24.6063	35.269	10.75	3.55424	5.24934	0.3	120	3	125	3	4382.38	453.592	2509.15	241.163	0.979831	0.877229	0.13403	0.39975	0.0599625	7.6	0.14	0.398105	0.0856622	0.411984	0.106871	0.34	0.05	0	2	NA	1	No Short Rod	1	99	1	0.73	1.21667	7	26.7	3.13242	0.918368	1.11735	29.8332	3.5
156	1995 Hyogoken-Nambu ML=7.2	Ashiyama A (Marine Sand)	No	B	29.5276	22.6378	26.0827	7.95	1.14829	11.4829	0.3	110	3	125	3	3088.09	154.039	2177.07	92.057	0.942073	0.860756	0.103695	0.4	0.08	6.9	0.146667	0.317447	0.0743227	0.256523	0.0673153	0.185	0.05	2	2	NA	1	Short Rod	1	99	1	0.73	1.21667	3	25.5	5.83555	0.985926	1.19954	30.5884	7
155	1995 Hyogoken-Nambu ML=7.2	Ashiyama A (Mountain Sand 1)	No	B	22.6378	11.4829	17.0604	5.2	1.85914	11.4829	0.3	110	3	125	3	1960.3	235.57	1612.27	123.344	0.979107	0.938808	0.0722711	0.4	0.08	6.9	0.146667	0.29678	0.0651683	0.239822	0.0598421	0.126	0.05	18	2	NA	1	Short Rod	0.927272	99	1	0.73	1.21667	3	16.6	5.26101	1.14568	1.29253	21.456	6.8
159	1995 Hyogoken-Nambu ML=7.2	Kobe No 1	No	B	22.9659	16.4042	19.685	6	1.09361	7.70997	0.3	120	3	135	3	2541.83	153.762	1794.59	91.2776	0.960705	0.99174	0.0816242	0.4	0.08	6.9	0.146667	0.365219	0.0792689	0.295126	0.0729833	0	0	3.5	4.94975	NA	1	Short Rod	0.950669	99	1	0.73	1.21667	2	42.35	2.54771	1.08592	1.25603	53.1928	3.2
168	1995 Hyogoken-Nambu ML=7.2	Kobe No 10	No	B	29.5276	19.685	24.6063	7.5	1.64042	14.6325	0.3	120	3	125	3	3002.62	211.828	2380.26	116.894	0.963331	0.924591	0.0986817	0.6	0.12	6.9	0.146667	0.454873	0.103832	0.367573	0.0945397	0	0	8.75	2.5	NA	1	Short Rod	0.988897	99	1	0.73	1.21667	4	23.1	3.5259	0.942905	1.13446	26.2061	4
170	1995 Hyogoken-Nambu ML=7.2	Kobe No 12	No	B	20.6693	14.1076	17.3885	5.3	1.09361	10.4987	0.3	100	3	125	3	1911.09	141.996	1481.17	78.9424	0.953985	0.944789	0.0734514	0.5	0.1	6.9	0.146667	0.396182	0.0857528	0.320146	0.079003	0	0	14	14	NA	1	Short Rod	0.920484	99	1	0.73	1.21667	3	19.6	1.26994	1.1953	1.33865	26.2375	1.7
172	1995 Hyogoken-Nambu ML=7.2	Kobe No 14	No	B	17.3885	14.1076	15.748	4.8	0.546807	10.1706	0.3	115	3	125	3	1866.8	76.7579	1518.77	51.2812	0.890047	0.900251	0.0675151	0.5	0.1	6.9	0.146667	0.359628	0.0771179	0.290607	0.071202	0	0	18.5	16.2635	NA	1	Short Rod	0.914592	99	1	0.73	1.21667	2	16	1.75103	1.18042	1.31351	21.0162	2.3
174	1995 Hyogoken-Nambu ML=7.2	Kobe No 16	No	B	16.4042	13.1234	14.7638	4.5	0.546807	8.03806	0.3	110	3	125	3	1724.9	75.3704	1305.22	48.6058	0.891043	0.948835	0.0639093	0.6	0.12	6.9	0.146667	0.489032	0.103662	0.395176	0.0959713	0	0	5	2	NA	1	Short Rod	0.904591	99	1	0.73	1.21667	2	17.55	1.21307	1.27332	1.4014	24.5946	1.7
176	1995 Hyogoken-Nambu ML=7.2	Kobe No 18	No	B	39.3701	29.5276	34.4488	10.5	1.64042	25.0984	0.3	125	3	135	3	4399.61	235.602	3816.14	144.523	0.962804	0.940564	0.131375	0.7	0.14	6.9	0.146667	0.493388	0.120761	0.398697	0.108423	0	0	0	2	NA	1	No Short Rod	1	99	1	0.73	1.21667	4	40.5	4.19415	0.744677	0.906024	36.694	3.8
177	1995 Hyogoken-Nambu ML=7.2	Kobe No 19	No	B	26.2467	22.9659	24.6063	7.5	0.546807	20.0131	0.3	120	3	125	3	2975.72	92.0255	2689.11	72.5454	0.91498	0.952636	0.0986817	0.6	0.12	6.9	0.146667	0.411127	0.0927434	0.332223	0.0846578	0	0	10	2	NA	1	Short Rod	0.988897	99	1	0.73	1.21667	2	19.5	0.936917	0.887108	1.06733	20.8129	1
160	1995 Hyogoken-Nambu ML=7.2	Kobe No 2	No	B	39.3701	16.4042	27.8871	8.5	3.82765	9.48163	0.3	120	3	135	3	3622.54	520.471	2474.04	285.099	0.99327	0.980068	0.109765	0.4	0.08	6.9	0.146667	0.37311	0.0863612	0.301502	0.0784032	0	0	14.8333	11.4964	NA	1	Short Rod	1	99	1	0.73	1.21667	7	35.2	8.08709	0.924863	1.12525	39.6088	9.1
178	1995 Hyogoken-Nambu ML=7.2	Kobe No 20	No	B	26.2467	13.1234	19.685	6	2.18723	6.56168	0.3	110	3	135	3	2493.44	298.633	1674.54	165.162	0.988204	0.994982	0.0816242	0.55	0.11	6.9	0.146667	0.529657	0.115382	0.428004	0.106143	0	0	0	2	NA	1	Short Rod	0.950669	99	1	0.73	1.21667	5	50.35	3.46082	1.12417	1.30027	65.4686	4.5
179	1995 Hyogoken-Nambu ML=7.2	Kobe No 21	No	B	13.1234	9.84252	11.4829	3.5	0.546807	5.41339	0.3	100	3	125	3	1300.03	72.9615	921.293	43.5073	0.898072	0.99082	0.0516109	0.6	0.12	6.9	0.146667	0.545276	0.113507	0.440626	0.105547	0	0	0	2	NA	1	Short Rod	0.867622	99	1	0.73	1.21667	2	23	1.75014	1.51559	1.59987	36.797	2.8
180	1995 Hyogoken-Nambu ML=7.2	Kobe No 22	No	B	26.2467	13.1234	19.685	6	2.18723	7.87402	0.3	120	3	125	3	2421.26	276.704	1684.25	144.42	0.981494	0.961722	0.0816242	0.6	0.12	6.9	0.146667	0.539198	0.118599	0.435714	0.108865	0	0	6	5.47723	NA	1	Short Rod	0.950669	99	1	0.73	1.21667	5	30	9.02418	1.12093	1.29652	38.8955	11.7
181	1995 Hyogoken-Nambu ML=7.2	Kobe No 23	No	B	19.685	13.1234	16.4042	5	1.09361	9.84252	0.3	120	3	125	3	2001.31	141.241	1591.86	79.0108	0.949158	0.973574	0.0699003	0.6	0.12	6.9	0.146667	0.477356	0.102325	0.385742	0.0944839	0	0	10	2	NA	1	Short Rod	0.921021	99	1	0.73	1.21667	2	18	0.773983	1.153	1.29202	23.2563	1
183	1995 Hyogoken-Nambu ML=7.2	Kobe No 25	No	B	13.1234	9.84252	11.4829	3.5	0.546807	7.05381	0.3	110	3	125	3	1329.56	72.914	1053.18	44.702	0.889742	0.989274	0.0516109	0.7	0.14	6.9	0.146667	0.568241	0.118364	0.459183	0.110046	0	0	2.5	3.53553	NA	1	Short Rod	0.867622	99	1	0.73	1.21667	2	26.05	0.935615	1.41752	1.49634	38.9797	1.4
184	1995 Hyogoken-Nambu ML=7.2	Kobe No 26	No	B	13.1234	9.84252	11.4829	3.5	0.546807	2.95276	0.3	100	3	125	3	1361.55	73.9015	829.265	45.0659	0.897435	0.99082	0.0516109	0.6	0.12	6.9	0.146667	0.634452	0.132049	0.512688	0.122794	0	0	0	2	NA	1	Short Rod	0.867622	99	1	0.73	1.21667	2	24.45	3.61738	1.59747	1.6863	41.2302	6.1
185	1995 Hyogoken-Nambu ML=7.2	Kobe No 27	No	B	9.84252	6.56168	8.2021	2.5	0.546807	3.44488	0.3	100	3	125	3	939.14	70.9829	642.29	40.1008	0.901464	0.99803	0.0387673	0.6	0.12	6.9	0.146667	0.569125	0.117482	0.459898	0.109469	0	0	10	2	NA	1	Short Rod	0.823363	99	1	0.73	1.21667	2	27.7	4.12462	1.81516	1.81835	50.3683	7.5
161	1995 Hyogoken-Nambu ML=7.2	Kobe No 3	No	B	24.6063	11.4829	18.0446	5.5	2.18723	8.2021	0.3	100	3	135	3	2148.95	297.952	1534.78	163.585	0.990526	0.993185	0.0758021	0.4	0.08	6.9	0.146667	0.361563	0.0784961	0.292172	0.0722674	0	0	3.25	2.21736	NA	1	Short Rod	0.936333	99	1	0.73	1.21667	4	39.45	5.53187	1.17424	1.3377	52.7724	7.4
188	1995 Hyogoken-Nambu ML=7.2	Kobe No 30	No	B	32.8084	22.9659	27.8871	8.5	1.64042	4.92126	0.3	100	3	125	3	3362.86	216.951	1929.79	125.044	0.956104	0.899549	0.109765	0.6	0.12	6.9	0.146667	0.611348	0.143708	0.494017	0.130052	0	0	10	2	NA	1	Short Rod	1	99	1	0.73	1.21667	4	30.6	4.5523	1.04719	1.27408	38.9869	5.8
189	1995 Hyogoken-Nambu ML=7.2	Kobe No 31	No	B	16.4042	9.84252	13.1234	4	1.09361	3.93701	0.3	100	3	125	3	1541.99	140.152	968.766	75.5757	0.960478	0.988448	0.0578177	0.6	0.12	6.9	0.146667	0.613595	0.128925	0.495833	0.119612	0	0	0	2	NA	1	Short Rod	0.886865	99	1	0.73	1.21667	3	35.75	3.69958	1.47799	1.59478	57.0133	5.9
190	1995 Hyogoken-Nambu ML=7.2	Kobe No 32	No	B	16.4042	6.56168	11.4829	3.5	1.64042	4.59318	0.3	100	3	125	3	1320.54	206.688	890.617	106.246	0.983152	0.983682	0.0516109	0.5	0.1	6.9	0.146667	0.474022	0.100295	0.383047	0.092895	0	0	6.25	4.78714	NA	1	Short Rod	0.867622	99	1	0.73	1.21667	4	18.75	2.21241	1.54147	1.62719	30.5097	3.6
191	1995 Hyogoken-Nambu ML=7.2	Kobe No 33	No	B	29.5276	22.9659	26.2467	8	1.09361	6.56168	0.3	100	3	125	3	3116.8	150.395	1888.45	93.2078	0.938044	0.900962	0.104249	0.5	0.1	6.9	0.146667	0.483273	0.111974	0.390523	0.101635	0	0	50	2	NA	1	Short Rod	1	99	1	0.73	1.21667	3	21.6	1.55285	1.05859	1.28795	27.8197	2
194	1995 Hyogoken-Nambu ML=7.2	Kobe No 36	No	B	13.1234	9.84252	11.4829	3.5	0.546807	3.08399	0.3	100	3	125	3	1358.27	73.8144	834.173	44.9229	0.897474	0.972133	0.0516109	0.6	0.12	6.9	0.146667	0.617333	0.128635	0.498854	0.119585	0	0	2.5	3.53553	NA	1	Short Rod	0.867622	99	1	0.73	1.21667	2	20.05	1.07058	1.59277	1.68134	33.7108	1.8
197	1995 Hyogoken-Nambu ML=7.2	Kobe No 39	No	B	16.4042	13.1234	14.7638	4.5	0.546807	8.53018	0.3	120	3	135	3	1865.16	80.4616	1476.18	52.7518	0.912024	0.998536	0.0639093	0.6	0.12	6.9	0.146667	0.492044	0.103706	0.397611	0.0961437	0	0	0	2	NA	1	Short Rod	0.904591	99	1	0.73	1.21667	2	47	2.80781	1.19732	1.31775	61.9344	3.7
162	1995 Hyogoken-Nambu ML=7.2	Kobe No 4	No	B	18.0446	9.84252	13.9436	4.25	1.36702	6.72572	0.3	110	3	125	3	1642.06	173.48	1191.67	91.6587	0.970688	0.987138	0.0608769	0.4	0.08	6.9	0.146667	0.35366	0.0751101	0.285785	0.0695061	0	0	1.33333	2.3094	NA	1	Short Rod	0.895902	99	1	0.73	1.21667	4	27.8	3.02913	1.33261	1.45256	40.3813	4.4
198	1995 Hyogoken-Nambu ML=7.2	Kobe No 40	No	B	13.1234	9.84252	11.4829	3.5	0.546807	9.18635	0.3	120	3	125	3	1389.44	74.0342	1246.13	47.699	0.883738	0.995257	0.0516109	0.6	0.12	6.9	0.146667	0.432788	0.0901495	0.349727	0.0838143	0	0	0	2	NA	1	Short Rod	0.867622	99	1	0.73	1.21667	2	31.1	7.85095	1.30316	1.37563	42.7821	10.8
164	1995 Hyogoken-Nambu ML=7.2	Kobe No 6	No	B	23.9501	14.1076	19.0289	5.8	1.64042	7.54593	0.3	120	3	125	3	2340.88	209.16	1624.34	111.987	0.970419	0.886679	0.0793044	0.4	0.08	6.9	0.146667	0.332232	0.0733776	0.268469	0.0672927	0	0	24.6667	9.2376	NA	1	Short Rod	0.945044	99	1	0.73	1.21667	3	16.7	2.97166	1.14141	1.3124	21.917	3.9
204	1995 Hyogoken-Nambu ML=7.2	Port Island Improved Site (Ikegaya)	No	B	39.3701	16.4042	27.8871	8.5	3.82765	16.4042	0.3	110	3	125	3	3239.83	482.233	2523.29	247.435	0.990499	0.873037	0.109765	0.4	0.08	6.9	0.146667	0.291448	0.0705905	0.235513	0.0635057	0.4	0.05	20	2	NA	1	Short Rod	1	99	1	0.73	1.21667	9	20.25	3.76948	0.915791	1.11421	22.5628	4.2
205	1995 Hyogoken-Nambu ML=7.2	Port Island Improved Site (Tanahashi)	No	B	49.2126	16.4042	32.8084	10	5.46807	16.4042	0.3	110	3	125	3	3854.99	687.057	2831.36	349.594	0.993981	0.822422	0.126035	0.4	0.08	6.9	0.146667	0.291135	0.0752167	0.23526	0.0668713	0.4	0.05	20	2	NA	1	No Short Rod	1	99	1	0.73	1.21667	12	18.2	3.2324	0.864535	1.05185	19.1437	3.4
206	1995 Hyogoken-Nambu ML=7.2	Port Island Improved Site (Watanabe)	No	B	45.9318	16.4042	31.168	9.5	4.92126	16.4042	0.3	110	3	130	3	3723.75	643.209	2802.49	339.44	0.994556	0.961627	0.120655	0.4	0.08	6.9	0.146667	0.332213	0.0804436	0.268454	0.0723735	0.4	0.05	20	2	NA	1	Short Rod	1	99	1	0.73	1.21667	11	31	6.7155	0.868977	1.05725	32.7749	7.1
[truncated: 6 more columns]
